# Supplementary material for: Structure of the core human NADPH oxidase NOX2
Source: Nat Commun. 2022 Oct 14;13:6079. doi: 10.1038/s41467-022-33711-0 (PMC9568551; doi:10.1038/s41467-022-33711-0)
Supplement: Supplementary file 3 — Source Data [file 41467_2022_33711_MOESM3_ESM.xlsx]

## Sheet: Fig4d_Sfig8c
Time after PMA stimulation (min)	anti-gp120 IgG 100nM	anti-gp120 IgG 100nM	7G5 Fab 100nM	7G5 Fab 100nM	7G5 IgG 100nM	7G5 IgG 100nM	anti-gp120 IgG 33.3nM	anti-gp120 IgG 33.3nM	7G5 Fab 33.3nM	7G5 Fab 33.3nM	7G5 IgG 33.3nM	7G5 IgG 33.3nM	anti-gp120 IgG 11.1nM	anti-gp120 IgG 11.1nM	7G5 Fab 11.1nM	7G5 Fab 11.1nM	7G5 IgG 11.1nM	7G5 IgG 11.1nM	anti-gp120 IgG 3.7nM	anti-gp120 IgG 3.7nM	7G5 Fab 3.7nM	7G5 Fab 3.7nM	7G5 IgG 3.7nM	7G5 IgG 3.7nM	anti-gp120 IgG 1.2nM	anti-gp120 IgG 1.2nM	7G5 Fab 1.2nM	7G5 Fab 1.2nM	7G5 IgG 1.2nM	7G5 IgG 1.2nM	anti-gp120 IgG 0.4nM	anti-gp120 IgG 0.4nM	7G5 Fab 0.4nM	7G5 Fab 0.4nM	7G5 IgG 0.4nM	7G5 IgG 0.4nM	anti-gp120 IgG 0.14nM	anti-gp120 IgG 0.14nM	7G5 Fab 0.14nM	7G5 Fab 0.14nM	7G5 IgG 0.14nM	7G5 IgG 0.14nM	anti-gp120 IgG 0.046nM	anti-gp120 IgG 0.046nM	7G5 Fab 0.046nM	7G5 Fab 0.046nM	7G5 IgG 0.046nM	7G5 IgG 0.046nM	no Antibody
0	2075	1995	2928	2406	810	1017	2589	2767	2680	2960	1200	1188	2983	2856	3167	3620	1744	1413	2815	3085	3224	3144	2551	2047	3180	3577	3849	3194	3051	2766	3230	3533	3763	3783	3840	3354	3311	3582	3487	4172	3998	3754	3787	3666	3421	3771	3762	3710	3137
3.38	2381	2300	3151	2587	939	1144	2732	2801	2876	3089	1196	1178	3126	2923	3034	3435	1668	1524	2962	3056	3154	3215	2378	1984	3205	3469	3790	3264	2852	2657	3593	3199	3605	3469	3586	3372	3688	3472	3569	4071	3847	3657	3867	3859	3995	3751	3681	4039	3320
6.76	2729	2391	3624	3073	1015	1096	3002	3152	3090	3446	1318	1223	3392	3212	3293	3735	1795	1663	3366	3142	3440	3703	2536	2183	3666	3812	4132	3732	3139	2904	4153	3640	3892	3798	4004	3770	4244	3962	4128	4589	4280	4055	4320	4482	4594	4119	4298	4719	3744
10.14	3080	2631	3980	3491	1034	1129	3461	3509	3556	3825	1306	1238	3705	3549	3602	4032	2093	1768	3618	3435	3754	3911	2736	2418	3872	4393	4576	4153	3438	3236	4638	3961	4359	4440	4579	4116	4874	4485	4669	5239	4733	4368	4830	4880	5356	4531	4884	5253	4400
13.52	3423	2871	4481	3665	1107	1241	3879	3803	4032	4206	1385	1252	4034	3672	3924	4278	2189	1813	4096	3723	4045	4432	2878	2621	4432	4723	4889	4525	3676	3663	5027	4351	4673	4517	4915	4451	5232	4890	5072	5482	5234	4796	5442	5582	5909	4987	5133	5838	4866
16.9	3622	3159	4720	3971	1202	1288	4383	4025	4314	4437	1534	1443	4261	3933	4192	4701	2311	1937	4399	3982	4426	4585	3050	2711	4788	5004	5238	4946	4056	4047	5529	4887	5096	4957	5115	4712	5869	5307	5458	5762	5505	5276	5909	5934	6291	5292	5446	6421	5184
20.28	4014	3246	5036	4289	1256	1337	4523	4417	4677	4744	1645	1451	4564	4099	4477	4879	2442	1931	4740	4291	4604	4848	3085	2967	5188	5333	5489	5291	4152	4202	6051	5173	5378	5248	5430	4955	6092	5703	5884	6017	5967	5616	6293	6248	6820	5734	5861	6652	5577
23.66	4309	3679	5341	4585	1330	1375	4879	4614	4939	4938	1675	1625	4940	4338	4953	5135	2604	2138	5062	4390	5055	4976	3208	3005	5445	5549	5829	5593	4228	4428	6465	5657	5603	5490	5664	5178	6489	6096	6081	6532	6033	5975	6456	6478	6975	5955	6305	7069	5743
27.04	4282	3941	5542	4819	1349	1430	5265	4812	5076	5445	1644	1613	5095	4525	5229	5322	2534	2177	5479	4710	5328	5174	3182	3112	5675	5843	5762	5915	4374	4524	6693	5824	5831	5571	5833	5091	6748	6567	6379	6687	6332	6205	6697	6761	7277	6227	6404	7268	6263
30.42	4562	4194	5784	5160	1366	1537	5394	5184	5378	5589	1719	1626	5273	4950	5552	5654	2626	2216	5710	4933	5499	5356	3255	3458	5917	6053	6054	6184	4504	4712	7079	6273	6175	5761	5989	5490	6930	6772	6632	6945	6506	6485	7068	6959	7513	6407	6763	7379	6418
33.8	4896	4521	5982	5278	1354	1566	5528	5273	5462	5692	1780	1690	5557	5055	5748	5720	2721	2336	5932	5208	5856	5603	3381	3566	6182	6275	6280	6557	4649	4979	7321	6406	6277	5909	6173	5612	7387	6994	6789	7007	6516	6647	7405	7303	7552	6933	6984	7708	6606
37.18	5102	4753	6272	5660	1416	1637	5828	5523	5831	5950	1820	1883	5768	5257	5851	5978	2792	2355	6329	5534	6055	5822	3504	3670	6411	6456	6508	6682	4726	5072	7442	6617	6692	5898	6319	5720	7215	7376	7031	7246	6888	6755	7298	7442	8001	6918	7100	7847	6932
40.56	5061	4753	6591	6037	1510	1653	5918	5771	6025	6073	1841	1902	5796	5584	6055	6125	2771	2509	6425	5668	6227	6018	3435	3757	6610	6676	6582	6852	4863	5143	7597	6842	6766	6277	6406	5935	7553	7511	7048	7498	6961	6733	7670	7760	8162	7184	7173	7795	6909
43.94	5149	4963	6548	5896	1437	1641	5927	5937	6156	6277	1877	1989	5921	5524	6182	6217	2928	2595	6639	5754	6196	6092	3457	3827	6802	6720	6684	7038	5004	5391	7480	7270	6875	6386	6413	5889	7347	7511	7335	7642	6978	6922	7519	7964	8025	7118	7432	7642	7063
47.32	5202	4986	6687	6247	1463	1757	6049	5886	6189	6482	1856	1956	5933	5488	6370	6507	2753	2593	6607	5785	6413	6238	3529	3863	6819	6831	6870	6957	4782	5391	7846	7255	7118	6571	6282	5805	7469	7492	7098	7637	7044	7089	7767	7874	8055	7188	7582	7719	6943
50.7	5189	4976	6850	6126	1592	1772	6032	5795	6322	6546	1932	2028	6114	5704	6288	6430	2789	2780	6967	5870	6460	6349	3532	3818	7023	6749	6919	7010	4755	5328	7238	7358	6911	6547	6219	5970	7421	7491	7150	7552	7313	7009	7784	7837	8138	7384	7490	7724	7177
54.08	5276	5275	6553	6205	1588	1834	5999	5776	6279	6337	1948	2125	6156	5580	6371	6472	2746	2629	6684	6069	6679	6278	3596	3938	7080	6832	7000	6922	4890	5429	7447	7186	7014	6546	6211	6016	7336	7509	7231	7485	7407	7076	7693	7779	7971	7443	7398	7482	6925
57.46	5347	5347	6863	6409	1684	1895	5966	5914	6415	6504	2054	2053	6178	5511	6328	6576	2636	2672	6740	5939	6480	6447	3470	3952	7046	6756	6819	6678	4852	5353	7370	7404	7068	6482	6192	5987	7237	7421	7127	7560	7348	7030	7825	7740	8113	7404	7522	7570	7125
60.84	5427	5226	6686	6143	1748	1808	6007	5984	6453	6218	2027	2201	6153	5574	6250	6494	2718	2787	6729	5872	6412	6444	3499	3876	6899	6876	7013	6667	4774	5291	7218	7264	6986	6515	6127	5942	7159	7293	7024	7373	7252	7168	7699	7612	8140	7296	7569	7498	6995
64.22	5423	5230	6757	6150	1734	1878	5821	6170	6252	6454	2090	2166	6023	5573	6424	6469	2723	2672	6724	5831	6277	6487	3378	3833	6966	6705	6828	6671	4903	5456	7165	7214	6895	6341	6166	6037	7053	7073	7075	7190	7152	7098	7549	7427	8184	7226	7619	7430	7070
67.6	5299	5324	6624	6110	1787	1907	5824	5873	6489	6332	2159	2212	5980	5614	6065	6410	2687	2752	6753	5735	5959	6589	3449	3828	6941	6367	6793	6839	4864	5152	7041	6997	6837	6443	6127	5841	7133	7046	7112	7043	7123	7214	7523	7290	8054	7299	7359	7160	6961
70.98	5213	5229	6907	6226	1793	1867	5997	5786	6261	6354	2108	2182	6019	5630	6207	6304	2626	2810	6623	5546	6136	6498	3492	3677	6905	6487	6696	6810	4625	5154	7019	6812	6805	6473	6124	5890	6956	6994	6976	6995	7048	7156	7276	7463	7762	7350	7315	7150	7022
74.36	5294	5178	6835	6078	1786	1933	5834	5797	6145	6246	2123	2140	5893	5755	6112	6384	2627	2771	6585	5501	6070	6455	3419	3756	6898	6431	6693	6627	4635	5071	6825	6674	6633	6271	5986	5847	6761	6734	7068	6774	7018	6978	7097	7172	7726	7086	7322	7151	6759
77.74	5083	5190	6770	6119	1744	1952	5817	5665	6190	6129	2165	2233	5903	5511	6235	6242	2613	2674	6350	5303	5933	6395	3394	3786	6839	6472	6537	6687	4697	5033	6597	6919	6611	6254	5812	5846	6653	6675	6955	6661	6750	6848	7214	7051	7595	7179	7269	7112	6752
81.12	5219	5147	6679	5845	1814	1910	5843	5605	6044	5933	2018	2241	5835	5475	6094	6059	2581	2754	6354	5271	5843	6437	3286	3775	6735	6540	6205	6418	4489	4992	6522	6630	6426	6035	5820	5865	6547	6735	6858	6723	6689	6796	6932	6753	7301	6758	7148	6774	6604
84.5	5000	5161	6714	5706	1804	1935	5716	5440	5929	5920	2057	2097	5653	5426	5714	6021	2533	2679	6230	5201	5749	6202	3147	3540	6599	6104	6315	6397	4494	5084	6522	6331	6368	5906	5790	5629	6365	6598	6807	6567	6725	6594	7019	6714	7220	6833	6943	6798	6499
87.88	5057	4839	6469	5769	1766	1941	5440	5383	5957	5545	1998	2085	5456	5423	5807	5943	2457	2647	5987	5065	5633	6046	3176	3593	6457	6115	5994	6242	4400	4963	6335	6218	6153	5851	5370	5573	6218	6296	6577	6200	6312	6471	6724	6629	6953	6639	6695	6581	6358
91.26	4845	4812	6371	5472	1776	1794	5383	5247	5650	5526	1905	2032	5379	5332	5519	5701	2412	2470	5962	4945	5523	5860	3081	3483	6343	5978	5954	6052	4357	4709	6213	5963	6034	5762	5515	5315	5883	6057	6439	5976	6314	6284	6562	6339	6832	6552	6423	6368	6332
94.64	4647	4731	6262	5507	1740	1758	5291	5225	5444	5412	1959	1938	5201	5163	5298	5609	2264	2411	5806	4893	5481	5728	2948	3285	6260	5808	5774	5844	4202	4575	6234	5926	5847	5561	5301	5315	5863	5951	6193	6006	6053	6207	6455	6112	6455	6356	6247	6165	6141
98.02	4584	4701	6203	5212	1716	1686	5070	4951	5389	5106	1909	2001	5194	5167	5405	5412	2237	2458	5662	4750	5226	5320	2852	3213	6119	5726	5526	5733	4030	4397	5867	5712	5560	5552	5065	5045	5887	5848	6359	6051	5634	5843	6248	6096	6557	6114	6192	6014	6113
101.4	4422	4480	6056	5097	1640	1742	4965	4762	5262	5120	1953	1900	4889	4922	5009	5199	2287	2284	5580	4509	5264	5415	2763	3115	5856	5557	5428	5694	3894	4263	5943	5650	5629	5476	4865	4980	5528	5680	6110	5708	5688	5729	6166	6039	6357	5941	6110	5865	5706
104.78	4444	4403	5952	4985	1626	1648	4773	4627	5085	4948	1915	1884	4845	4885	5055	5047	2124	2333	5346	4361	4962	5303	2710	3053	5876	5403	5348	5359	3883	4164	5734	5543	5367	5339	4775	4766	5477	5507	5928	5425	5469	5490	6057	5921	6214	5752	5893	5649	5688
108.16	4183	4395	5857	4842	1563	1668	4808	4598	5013	4695	1865	1836	4622	4768	4991	4966	2215	2250	5304	4363	4985	5106	2627	2943	5602	5388	5104	5213	3596	3948	5552	5409	5210	5025	4603	4626	5281	5443	5682	5421	5506	5334	5929	5601	6109	5643	5658	5723	5588
111.54	4012	4187	5656	4736	1603	1597	4742	4533	4825	4640	1885	1855	4521	4658	4839	4827	1933	2133	5190	4066	4815	4844	2498	2816	5488	5049	5011	5070	3517	3930	5482	5108	5288	5030	4498	4669	5212	5261	5611	5313	5244	5163	5643	5499	5837	5498	5578	5255	5538
114.92	3949	4015	5536	4660	1555	1631	4625	4399	4819	4434	1875	1791	4437	4482	4736	4533	1904	2111	5019	4081	4557	4815	2485	2757	5255	4969	5135	5053	3535	4015	5421	5158	5104	5062	4525	4404	5168	5076	5417	5304	5086	5079	5458	5270	5739	5374	5355	5482	5334
118.3	3933	4014	5483	4589	1513	1536	4541	4293	4766	4423	1901	1775	4375	4321	4605	4652	1961	2181	4959	3872	4433	4655	2421	2781	5158	4950	4825	4957	3336	3927	5334	5124	5089	4807	4335	4331	4990	4984	5375	5142	5042	4949	5453	5255	5544	5242	5274	5248	5184
121.68	3733	3946	5359	4561	1516	1614	4272	4099	4548	4370	1799	1813	4328	4516	4513	4448	2029	2062	4797	3907	4483	4763	2450	2759	5067	4806	4756	4788	3415	3753	5261	4986	4914	4828	4378	4340	5214	5138	5392	5066	4920	4934	5238	5302	5579	5328	5455	5244	5077
125.06	3890	3974	5378	4495	1503	1589	4332	4069	4640	4293	1859	1822	4265	4436	4508	4516	1864	2091	4905	3810	4516	4637	2404	2724	4946	4844	4803	4867	3257	3733	5038	4856	4836	4822	4259	4128	4976	4899	5179	5101	4940	4844	5173	5125	5369	5224	5261	5139	5039
128.44	3739	3813	5366	4476	1505	1634	4209	4108	4459	4247	1834	1875	4293	4336	4444	4532	1854	2008	4745	3861	4573	4538	2474	2695	4789	4715	4817	4907	3294	3786	5063	4863	4971	4774	4300	4190	4911	5045	5291	5056	4782	4806	5171	5023	5202	5198	5191	5127	4915
131.82	3773	3843	5334	4365	1564	1729	4203	3947	4514	4270	1948	1846	4096	4148	4326	4581	1929	2122	4581	3831	4324	4610	2441	2643	4787	4687	4670	4749	3200	3741	4996	4794	4908	4622	4228	4147	4875	4887	5142	4946	4720	4772	4962	5024	5405	5241	5087	4832	4868
135.2	3740	3810	5291	4389	1460	1587	4144	4073	4530	4169	1891	1841	4181	4280	4390	4353	1826	2120	4478	3829	4362	4509	2412	2573	4662	4672	4773	4671	3277	3663	4847	4776	4787	4770	4139	4010	4738	4782	4966	4929	4769	4516	5239	4970	5283	5024	5168	4878	4834
138.58	3672	3790	4976	4256	1572	1633	4144	3946	4510	4164	1786	1770	4096	4219	4212	4395	1822	2041	4476	3699	4345	4420	2342	2401	4593	4646	4563	4640	3081	3638	4769	4747	4800	4595	4276	3962	4776	4681	4902	4728	4501	4531	4792	4987	5136	4896	4876	4638	4718
141.96	3663	3687	5228	4270	1581	1526	4140	3946	4517	4087	1805	1807	4015	4086	4094	4335	1788	1993	4407	3616	4171	4402	2347	2445	4519	4542	4537	4531	3186	3432	4800	4742	4712	4374	3929	3842	4607	4645	4813	4766	4441	4399	4838	4845	5101	4886	4757	4456	4481
145.34	3478	3545	5110	4236	1528	1631	3956	3853	4330	4068	1760	1688	4015	4078	4029	4077	1759	1896	4237	3585	4117	4263	2289	2374	4388	4278	4375	4586	3011	3441	4813	4741	4681	4350	3933	3736	4513	4642	4773	4551	4383	4329	4586	4697	4823	4844	4721	4467	4523
148.72	3390	3545	5007	4017	1558	1605	3772	3710	4298	3911	1782	1638	3984	3948	4008	4042	1814	1860	4212	3745	3985	4194	2236	2299	4278	4325	4285	4277	2945	3406	4599	4413	4534	4401	3864	3627	4314	4512	4576	4610	4218	4207	4534	4694	4608	4632	4613	4420	4442
152.1	3347	3480	4818	4046	1528	1598	3621	3601	4109	3830	1724	1697	3965	3912	3905	4036	1700	1865	4209	3502	3851	4039	2194	2254	4208	4314	4105	4430	2914	3365	4358	4369	4382	4234	3831	3515	4265	4272	4516	4412	4206	4032	4419	4647	4556	4555	4302	4222	4150
155.48	3314	3249	4702	3957	1533	1564	3663	3531	4053	3778	1650	1579	3912	3707	3997	3872	1623	1755	3901	3577	3750	4082	2201	2216	4088	4144	4097	4129	2870	3304	4267	4265	4426	4152	3766	3415	4142	4375	4422	4378	3965	3756	4301	4407	4542	4438	4276	4274	4192
158.86	3274	3253	4580	3879	1480	1522	3533	3492	3937	3696	1696	1573	3909	3675	3774	3652	1626	1822	4011	3450	3787	3932	2112	2133	3881	4130	4018	4178	2793	3180	4188	4263	4298	4087	3700	3441	4022	4095	4257	4128	4067	3837	4153	4303	4473	4401	4127	4083	3981
162.24	3188	3177	4574	3896	1429	1498	3454	3335	3941	3723	1659	1573	3783	3546	3521	3702	1620	1778	3898	3230	3655	3759	1956	2224	3873	4034	3840	3998	2701	3124	4170	3974	4169	4018	3574	3446	4026	4059	4252	4059	3906	3672	4169	4354	4229	4222	4062	3971	4006
165.62	3159	3024	4479	3620	1273	1463	3293	3304	3877	3640	1526	1549	3536	3496	3521	3530	1608	1704	3792	3272	3542	3733	1969	2091	3809	3988	3872	3991	2630	3085	3853	3905	4101	3884	3532	3259	3845	3896	4285	3987	3785	3592	4011	4118	4182	4137	3967	3846	3763
169	3019	3060	4263	3594	1398	1416	3270	3169	3687	3594	1607	1472	3467	3414	3385	3641	1610	1620	3614	3122	3476	3682	1995	2081	3723	3962	3784	3954	2503	2891	3926	3835	3895	3828	3416	3166	3850	3866	4067	3931	3807	3692	3873	3970	4038	4069	3802	3639	3888
172.38	3017	2980	4354	3634	1296	1410	3252	3091	3754	3506	1555	1447	3432	3410	3354	3436	1552	1646	3637	3117	3375	3555	1870	2066	3618	3792	3705	3680	2480	2768	3625	3771	3874	3611	3371	3131	3814	3837	3939	3823	3696	3423	3653	3883	3994	3932	3800	3683	3719
175.76	2959	2990	4177	3527	1308	1393	3129	3012	3554	3387	1450	1474	3380	3344	3180	3398	1491	1561	3480	3063	3239	3576	1854	1979	3491	3784	3501	3734	2394	2764	3663	3634	3864	3559	3412	2927	3675	3540	3811	3558	3488	3385	3726	3831	3766	3801	3772	3513	3595
179.14	2846	2888	4106	3378	1261	1305	3119	2966	3405	3277	1421	1383	3413	3348	3386	3356	1439	1476	3459	3045	3242	3476	1738	1919	3451	3668	3562	3669	2398	2677	3538	3572	3923	3453	3265	2867	3606	3455	3611	3490	3441	3317	3618	3694	3700	3739	3558	3314	3450
182.52	2813	2826	3884	3398	1219	1239	3005	2944	3330	3146	1380	1381	3320	3122	3194	3261	1356	1440	3373	3053	3058	3252	1704	1868	3380	3773	3402	3582	2248	2591	3501	3603	3657	3628	3162	2848	3443	3527	3602	3545	3417	3207	3460	3677	3563	3633	3531	3247	3438
185.9	2644	2677	3723	3183	1270	1263	2791	2750	3253	2996	1331	1270	3125	2967	3052	3169	1415	1453	3024	2792	3024	3269	1726	1838	3232	3536	3284	3379	2204	2452	3307	3463	3501	3515	3224	2696	3279	3339	3551	3421	3340	3212	3431	3503	3561	3585	3463	3297	3434
189.28	2544	2549	3604	3116	1208	1278	2872	2744	3209	2981	1283	1351	2985	2934	3022	3112	1367	1442	3108	2636	2936	3143	1621	1774	3089	3496	3229	3307	2083	2470	3223	3336	3439	3254	3080	2640	3310	3440	3356	3268	3220	3067	3303	3428	3428	3399	3308	3101	3246
192.66	2407	2471	3550	2995	1173	1176	2682	2689	3189	3013	1310	1233	3024	2904	2964	3192	1375	1414	3140	2743	2827	3057	1655	1726	3071	3355	3022	3294	2056	2303	3114	3261	3317	3184	2922	2581	3256	3235	3344	3228	3185	3073	3304	3305	3244	3408	3147	3070	3342
196.04	2487	2530	3572	3028	1136	1093	2743	2593	3129	3055	1265	1227	2998	2846	2855	3121	1379	1417	3014	2627	2804	2995	1557	1639	2993	3428	3081	3158	2031	2246	3017	3274	3347	3109	2799	2448	3145	3264	3316	3197	3090	3067	3183	3228	3218	3396	3163	3027	3181
199.42	2421	2405	3489	2929	1088	1152	2584	2694	3023	2889	1246	1194	2802	2900	2809	3010	1358	1366	2986	2550	2722	3066	1549	1617	2923	3286	2969	3056	2078	2303	3034	3140	3259	3108	2787	2446	3072	3172	3279	3072	3085	2889	3110	3275	3183	3171	2985	3001	3015
202.8	2404	2399	3409	2823	1062	1082	2674	2473	2992	2807	1187	1155	2727	2734	2752	2972	1310	1307	2810	2553	2655	2944	1538	1566	2981	3160	2970	2907	2060	2229	2910	3032	3227	3027	2699	2429	3022	3126	3247	3012	2918	2942	2926	3107	3118	3150	2984	2831	2943
206.18	2405	2406	3363	2744	1046	1070	2357	2431	2818	2748	1228	1171	2625	2687	2622	2898	1267	1327	2887	2443	2555	2902	1474	1525	2912	3207	2844	2976	2038	2161	2726	3113	3187	2925	2734	2399	2877	2867	3089	2952	2916	2769	3017	3120	3091	3001	2956	2772	2996
209.56	2279	2273	3268	2645	1089	1026	2499	2436	2749	2604	1206	1148	2526	2585	2575	2914	1258	1296	2775	2420	2581	2790	1465	1533	2819	3040	2715	2820	1900	2127	2726	3017	3114	2822	2554	2186	2938	2991	2958	2847	2820	2608	2916	3027	3049	2999	2836	2761	2830
212.94	2390	2257	3191	2528	940	1015	2400	2311	2672	2547	1101	1113	2470	2627	2596	2871	1240	1273	2671	2407	2385	2673	1407	1475	2755	3019	2860	2676	1757	2063	2797	2874	3019	2883	2585	2138	2848	3003	2864	2879	2699	2597	2847	2930	2822	2812	2814	2629	2761
216.32	2214	2110	3048	2538	957	1016	2360	2302	2560	2435	1140	1061	2319	2548	2548	2640	1211	1157	2543	2347	2346	2646	1305	1391	2641	2876	2679	2653	1857	1980	2536	2836	2947	2868	2458	2259	2721	2827	2797	2781	2559	2542	2823	2901	2851	2791	2721	2751	2751
219.7	2191	2118	2931	2486	904	1007	2296	2232	2613	2305	1113	1074	2413	2458	2482	2631	1140	1174	2553	2325	2267	2522	1333	1367	2681	3024	2710	2620	1732	1968	2538	2713	2843	2649	2321	2105	2678	2777	2824	2637	2574	2435	2627	2729	2632	2709	2593	2577	2651
223.08	2158	1966	2865	2394	882	963	2272	2199	2592	2385	1021	1014	2316	2363	2397	2662	1167	1167	2616	2234	2201	2438	1219	1312	2579	2695	2523	2572	1661	1895	2521	2568	2888	2642	2339	1924	2669	2813	2736	2559	2440	2441	2630	2664	2632	2635	2560	2516	2467
226.46	2077	1991	2847	2325	906	950	2227	2071	2343	2284	1009	1039	2135	2408	2381	2446	1052	1128	2389	2165	2132	2351	1247	1222	2561	2668	2488	2367	1529	1766	2347	2567	2677	2537	2281	1979	2448	2641	2692	2480	2413	2382	2517	2647	2606	2642	2450	2408	2433
229.84	2049	1912	2816	2368	797	914	2115	1906	2384	2170	999	992	2230	2186	2177	2423	1016	1119	2385	2162	2153	2328	1240	1286	2438	2606	2497	2387	1567	1811	2328	2556	2676	2532	2103	1847	2497	2433	2560	2414	2292	2205	2369	2504	2442	2482	2435	2321	2432
233.22	1991	1844	2739	2332	846	885	2200	1994	2244	2152	925	939	2098	2146	2274	2361	989	1055	2372	2021	2065	2258	1154	1211	2368	2573	2335	2421	1505	1701	2355	2502	2606	2432	2112	1901	2381	2503	2607	2247	2300	2109	2410	2462	2509	2442	2340	2248	2254
236.6	1883	1806	2676	2241	848	870	2033	1967	2241	2177	900	990	2053	2196	2107	2339	1016	1003	2300	1981	1973	2229	1237	1190	2270	2559	2332	2255	1513	1723	2214	2534	2536	2314	2025	1748	2278	2395	2474	2260	2130	2065	2241	2466	2397	2405	2393	2159	2177
239.98	1983	1759	2620	2259	741	858	1929	1824	2132	2004	917	894	1961	2192	2085	2257	906	1016	2204	1958	1950	2100	1164	1181	2226	2483	2201	2209	1491	1618	2095	2443	2369	2291	1985	1743	2292	2360	2444	2192	2128	2095	2308	2351	2271	2368	2296	2218	2249
243.36	1959	1682	2590	2158	817	804	1858	1869	2092	1861	833	920	1866	2082	2016	2219	912	1035	2178	1951	1916	2083	1132	1136	2230	2256	2197	2032	1350	1648	2194	2354	2267	2262	1969	1733	2246	2302	2300	2122	2028	1970	2165	2279	2247	2267	2154	2095	2049
246.74	1842	1721	2525	2177	759	829	1895	1794	1962	1796	879	844	1841	1974	2058	2207	937	990	2210	1829	1741	2029	1084	1049	2142	2256	2056	2066	1366	1606	2031	2280	2217	2103	1883	1605	2070	2272	2252	2031	1961	1881	2047	2296	2217	2128	2157	2074	2025
250.12	1847	1567	2353	2075	690	808	1814	1692	1938	1847	783	771	1751	1859	1925	2192	873	965	2196	1862	1743	1971	1092	1080	2085	2246	1989	2050	1336	1558	1994	2187	2292	2041	1748	1647	2115	2225	2218	1985	1957	1860	1993	2151	2110	2160	2079	1919	1999
253.5	1715	1586	2324	2103	733	822	1774	1704	1907	1841	807	815	1679	1908	1956	2020	925	916	2056	1780	1737	2075	1035	1035	2061	2276	1977	1972	1352	1460	1936	2150	2088	2010	1828	1582	2103	2198	2172	1975	1966	1832	2015	2216	2041	2065	1990	1941	1955
256.88	1707	1513	2286	1979	724	788	1753	1539	1860	1748	758	748	1666	1858	1889	1899	876	947	1983	1835	1653	1968	928	944	1984	2165	1985	1924	1345	1510	1922	2182	2138	1986	1737	1500	1924	2200	2109	1809	1881	1828	1985	2147	2120	2079	1982	1888	1955
260.26	1704	1612	2301	2035	743	727	1681	1597	1749	1706	765	778	1687	1791	1767	1969	868	876	1973	1757	1721	1844	960	997	1974	2125	1884	1876	1304	1471	1805	2125	2070	1960	1693	1482	1938	2153	2063	1846	1773	1787	1938	2079	2061	2048	1901	1888	1908
263.64	1644	1540	2253	1994	722	712	1673	1579	1822	1713	765	763	1612	1802	1772	1856	818	943	1947	1713	1553	1871	906	921	1869	2039	1892	1902	1239	1367	1873	2121	1940	1940	1694	1445	1928	2046	1954	1745	1852	1733	1861	2019	1998	2058	1926	1885	1784
267.02	1583	1535	2215	1891	662	752	1562	1581	1792	1585	729	767	1530	1776	1678	1816	777	890	1848	1726	1636	1740	937	917	1863	2065	1841	1724	1278	1393	1812	1960	2016	1884	1587	1425	1883	2014	1971	1741	1773	1626	1834	2038	1899	1935	1802	1764	1795
270.4	1576	1396	2096	1838	633	699	1515	1484	1679	1629	732	691	1537	1821	1688	1778	755	844	1866	1653	1532	1752	855	873	1775	1894	1808	1824	1135	1289	1707	2004	1799	1838	1483	1387	1834	1938	1911	1682	1642	1688	1808	1972	1840	1969	1826	1761	1711
273.78	1488	1372	2072	1758	639	690	1502	1475	1674	1494	745	724	1517	1681	1674	1626	743	779	1733	1614	1442	1581	847	929	1635	1922	1695	1742	1131	1271	1661	1977	1808	1857	1554	1388	1765	1873	1815	1681	1677	1584	1763	1878	1800	1805	1687	1726	1634
277.16	1448	1428	2087	1796	632	667	1473	1452	1647	1534	707	735	1472	1664	1612	1639	724	795	1707	1557	1516	1663	748	861	1704	1890	1732	1669	1156	1259	1737	1939	1723	1737	1481	1383	1759	1923	1847	1587	1571	1618	1753	1901	1675	1763	1674	1653	1553
280.54	1460	1321	1965	1653	606	693	1435	1396	1570	1473	717	683	1413	1627	1586	1621	708	827	1711	1611	1396	1598	822	837	1642	1806	1656	1674	1062	1223	1767	1950	1658	1694	1468	1248	1760	1894	1748	1583	1669	1524	1712	1871	1752	1757	1596	1565	1593
283.92	1447	1340	1905	1726	627	668	1401	1372	1518	1471	626	662	1413	1656	1532	1580	687	796	1616	1568	1371	1588	845	819	1590	1717	1694	1598	1040	1211	1643	1767	1686	1691	1375	1228	1607	1851	1672	1500	1586	1437	1655	1772	1674	1698	1614	1602	1509
287.3	1406	1317	1913	1628	634	584	1381	1387	1552	1369	616	676	1360	1518	1521	1474	737	762	1602	1431	1350	1587	737	801	1504	1737	1565	1520	1032	1193	1665	1783	1589	1666	1375	1252	1621	1776	1769	1484	1587	1504	1556	1823	1590	1762	1505	1610	1569
290.68	1403	1219	1820	1608	587	656	1330	1339	1443	1443	635	709	1335	1531	1530	1418	664	734	1655	1472	1411	1483	695	835	1473	1680	1534	1534	1025	1091	1573	1729	1580	1615	1330	1200	1630	1666	1695	1446	1571	1407	1574	1728	1615	1779	1615	1508	1531
294.06	1363	1193	1815	1637	630	614	1306	1332	1470	1334	594	655	1343	1536	1438	1475	690	672	1544	1432	1335	1492	746	765	1499	1663	1499	1485	987	1073	1547	1691	1573	1563	1333	1189	1608	1637	1611	1365	1507	1358	1511	1704	1582	1629	1492	1429	1453
297.44	1288	1220	1784	1622	610	616	1285	1312	1506	1340	606	661	1421	1397	1559	1427	689	726	1583	1347	1296	1439	719	726	1425	1638	1545	1436	1017	1101	1538	1637	1545	1548	1269	1213	1513	1612	1624	1452	1415	1349	1526	1656	1559	1598	1514	1442	1429
300.82	1273	1168	1754	1623	557	581	1262	1252	1440	1286	602	659	1227	1439	1418	1376	646	669	1475	1401	1292	1509	688	695	1381	1632	1517	1477	908	1100	1511	1682	1456	1549	1336	1140	1516	1607	1636	1492	1431	1292	1560	1644	1409	1629	1444	1361	1416
304.2	1303	1257	1705	1565	570	576	1292	1261	1327	1234	601	682	1220	1439	1440	1318	591	617	1476	1299	1296	1383	742	707	1372	1556	1450	1459	876	1037	1424	1567	1478	1441	1257	1187	1463	1637	1605	1432	1394	1305	1496	1588	1387	1538	1483	1334	1342
307.58	1304	1217	1593	1504	588	592	1250	1267	1358	1253	590	698	1218	1345	1354	1388	611	721	1390	1311	1194	1376	705	715	1303	1551	1399	1365	958	1063	1451	1548	1445	1450	1205	1166	1441	1585	1609	1386	1389	1269	1385	1617	1454	1532	1349	1368	1363
310.96	1252	1105	1686	1465	614	604	1178	1153	1350	1189	603	605	1157	1370	1345	1291	554	657	1376	1265	1262	1360	688	671	1299	1426	1387	1399	889	988	1464	1562	1435	1395	1226	1174	1394	1553	1534	1328	1350	1258	1380	1572	1403	1487	1286	1377	1377
314.34	1146	1188	1598	1494	568	587	1169	1125	1348	1254	569	620	1151	1250	1354	1309	642	674	1376	1225	1169	1304	697	667	1284	1451	1352	1320	875	1003	1366	1535	1380	1426	1191	1119	1331	1514	1528	1330	1405	1254	1320	1466	1412	1591	1348	1336	1334
317.72	1158	1125	1620	1518	555	548	1151	1202	1297	1209	570	614	1142	1275	1291	1272	637	577	1304	1219	1144	1294	645	649	1258	1410	1318	1241	803	922	1285	1501	1420	1416	1134	1100	1315	1508	1445	1284	1328	1176	1323	1492	1356	1467	1297	1277	1373
321.1	1176	1081	1533	1561	575	560	1136	1062	1276	1201	590	596	1119	1268	1289	1257	621	644	1299	1213	1189	1293	675	638	1242	1381	1274	1331	861	958	1252	1515	1377	1353	1165	1127	1373	1466	1398	1291	1309	1232	1238	1406	1301	1528	1332	1214	1317
324.48	1097	1065	1509	1495	601	541	1115	1086	1361	1166	567	581	1121	1268	1269	1280	610	619	1239	1161	1122	1296	661	654	1218	1391	1260	1315	806	983	1305	1563	1306	1333	1116	1100	1342	1429	1418	1335	1334	1184	1281	1349	1376	1558	1251	1194	1274
327.86	1097	1080	1552	1370	576	553	1071	1106	1223	1208	589	600	1104	1251	1332	1190	617	616	1285	1161	1123	1274	612	635	1187	1292	1242	1220	847	910	1243	1483	1309	1359	1099	1053	1301	1436	1413	1212	1228	1185	1245	1394	1336	1511	1233	1190	1176
331.24	1126	1054	1448	1400	524	520	1036	1070	1267	1141	550	623	1045	1157	1245	1233	597	549	1321	1129	1203	1239	598	601	1142	1332	1300	1207	800	918	1264	1475	1274	1351	1036	1023	1195	1353	1362	1230	1248	1185	1285	1411	1259	1442	1244	1174	1099
334.62	1073	1060	1473	1346	511	570	1050	1069	1218	1100	537	573	1039	1184	1227	1203	544	587	1238	1056	1135	1172	636	595	1134	1335	1194	1215	738	889	1207	1336	1286	1164	1079	1079	1226	1380	1414	1241	1226	1166	1233	1307	1255	1363	1208	1179	1130
338	1098	1033	1306	1358	538	527	1048	1057	1232	1080	541	545	1004	1152	1121	1231	552	541	1176	1052	1041	1130	585	585	1046	1223	1158	1238	763	851	1173	1295	1176	1255	1069	1000	1135	1307	1287	1192	1197	1080	1240	1265	1164	1314	1130	1111	1150
[truncated: 7 more columns]

## Sheet: Fig4e_Sfig9b,d,h
Time after PMA stimulation (min)	anti-gp120 IgG 100nM	anti-gp120 IgG 100nM	7G5 Fab 100nM	7G5 Fab 100nM	7G5 IgG 100nM	7G5 IgG 100nM	anti-gp120 IgG 33.3nM	anti-gp120 IgG 33.3nM	7G5 Fab 33.3nM	7G5 Fab 33.3nM	7G5 IgG 33.3nM	7G5 IgG 33.3nM	anti-gp120 IgG 11.1nM	anti-gp120 IgG 11.1nM	7G5 Fab 11.1nM	7G5 Fab 11.1nM	7G5 IgG 11.1nM	7G5 IgG 11.1nM	anti-gp120 IgG 3.7nM	anti-gp120 IgG 3.7nM	7G5 Fab 3.7nM	7G5 Fab 3.7nM	7G5 IgG 3.7nM	7G5 IgG 3.7nM	anti-gp120 IgG 1.2nM	anti-gp120 IgG 1.2nM	7G5 Fab 1.2nM	7G5 Fab 1.2nM	7G5 IgG 1.2nM	7G5 IgG 1.2nM	anti-gp120 IgG 0.4nM	anti-gp120 IgG 0.4nM	7G5 Fab 0.4nM	7G5 Fab 0.4nM	7G5 IgG 0.4nM	7G5 IgG 0.4nM	anti-gp120 IgG 0.14nM	anti-gp120 IgG 0.14nM	7G5 Fab 0.14nM	7G5 Fab 0.14nM	7G5 IgG 0.14nM	7G5 IgG 0.14nM	anti-gp120 IgG 0.046nM	anti-gp120 IgG 0.046nM	7G5 Fab 0.046nM	7G5 Fab 0.046nM	7G5 IgG 0.046nM	7G5 IgG 0.046nM	no Antibody
0	33	32	23	25	29	35	36	20	33	36	50	30	54	21	22	40	30	43	36	37	28	29	35	33	44	42	45	38	30	39	48	32	36	33	28	33	56	29	40	39	29	30	64	53	26	34	38	30	51
3.41	64	56	65	61	63	50	64	57	85	66	91	57	55	48	78	77	75	93	81	73	68	79	61	65	79	69	80	84	74	61	83	78	95	78	78	74	81	97	124	79	107	88	99	100	96	83	95	71	86
6.82	96	74	109	120	65	70	104	81	92	96	114	84	88	77	114	97	90	119	111	116	91	126	85	76	129	122	114	118	100	124	128	155	137	110	99	109	152	143	127	118	142	133	164	131	146	126	137	127	136
10.23	111	128	115	114	99	111	119	118	119	90	132	122	160	98	98	124	92	98	149	135	119	111	104	89	150	149	121	146	81	123	156	140	154	131	122	129	183	175	149	156	152	158	191	174	173	163	185	155	177
13.64	138	117	139	133	116	120	130	116	121	132	131	116	159	121	125	144	95	104	175	129	126	142	103	95	130	158	109	131	128	115	182	159	136	153	120	154	188	194	169	168	149	160	227	176	188	198	192	187	182
17.05	165	135	149	167	152	140	169	164	143	131	135	154	162	124	158	125	141	126	186	153	132	116	125	119	190	181	141	127	118	143	220	202	157	156	126	185	220	194	174	212	181	199	230	240	228	194	212	231	181
20.46	165	151	174	164	147	148	172	130	137	122	143	148	195	158	169	152	143	136	163	192	178	169	129	137	191	191	161	160	126	144	258	193	204	196	168	142	232	219	192	213	187	175	253	255	224	230	243	221	222
23.87	188	185	183	164	153	163	207	172	155	172	181	154	223	164	136	167	140	137	257	192	170	163	136	143	257	216	175	181	167	175	244	237	229	208	190	184	234	211	236	218	192	226	250	266	269	279	212	252	214
27.28	176	179	200	227	164	174	198	170	180	167	158	176	253	218	192	162	158	155	256	216	200	195	147	183	246	235	219	182	157	189	284	260	259	208	190	191	270	262	240	223	235	238	267	288	280	291	251	246	274
30.69	191	228	214	229	152	191	228	217	194	218	166	171	241	237	202	202	189	164	299	244	233	215	202	200	243	243	224	196	226	214	285	282	245	278	240	235	321	292	253	262	241	258	295	318	302	322	284	272	281
34.1	202	222	258	262	215	210	232	246	243	221	179	200	291	252	229	220	183	177	305	297	270	221	203	195	281	276	262	230	172	243	320	292	291	279	199	229	292	300	305	315	279	305	322	374	349	345	287	313	291
37.51	248	289	274	292	206	214	307	289	260	282	180	192	269	306	261	237	193	197	325	304	267	274	172	203	296	311	299	255	213	220	267	303	304	299	204	247	339	329	335	340	295	263	332	351	419	375	303	329	321
40.92	262	282	291	327	240	244	326	315	270	295	197	235	352	312	287	263	165	178	344	352	308	283	216	214	344	328	327	275	266	252	388	362	344	379	266	283	352	399	366	385	316	324	378	406	432	439	366	393	387
44.33	282	297	333	351	233	286	310	353	327	303	213	235	350	370	307	270	218	204	379	373	329	307	210	233	382	396	345	308	236	286	394	403	348	342	268	257	408	373	376	400	348	363	386	463	504	448	387	367	420
47.74	297	363	378	388	238	256	353	429	377	355	225	273	437	450	359	309	226	234	438	405	386	316	233	253	432	419	407	320	271	240	454	451	446	384	307	286	448	442	457	454	363	412	432	536	543	504	456	455	433
51.15	336	353	396	420	262	291	388	440	474	438	229	270	442	485	390	324	222	238	463	453	397	359	301	273	462	471	474	369	298	299	498	526	457	405	315	348	516	459	476	487	388	408	528	590	554	534	473	532	509
54.56	372	438	451	470	314	331	445	447	476	488	248	298	426	523	406	370	237	276	498	494	469	388	299	254	485	546	519	407	345	318	545	473	454	427	407	330	533	544	454	499	455	459	567	606	674	584	521	508	510
57.97	398	425	487	503	301	336	468	518	512	523	284	294	514	565	425	364	277	298	531	543	488	425	314	333	548	564	570	403	299	337	638	510	502	453	394	381	608	509	508	532	446	493	623	639	633	658	614	592	604
61.38	426	480	552	523	316	370	507	617	562	586	295	360	585	612	482	451	321	317	574	618	525	475	338	324	589	594	620	458	348	374	651	582	510	530	392	356	696	605	605	616	469	501	635	668	695	654	643	640	639
64.79	499	548	556	628	343	361	574	625	598	650	326	323	665	638	556	464	291	285	690	665	562	500	335	368	606	675	637	491	367	344	750	655	553	495	441	414	735	630	565	626	529	537	716	722	755	679	658	708	752
68.2	550	556	708	664	398	392	538	648	649	749	326	349	702	679	569	472	349	333	723	704	581	551	370	382	689	664	697	507	377	434	736	683	605	542	400	447	788	657	630	651	533	557	716	768	763	732	704	735	754
71.61	529	537	684	626	413	378	642	711	634	770	316	360	702	736	572	513	355	360	803	693	678	563	371	407	735	713	732	530	409	429	790	636	602	600	479	414	809	679	609	727	493	590	801	739	810	769	746	707	802
75.02	571	614	721	688	444	411	659	715	691	723	365	427	668	820	655	569	353	375	759	754	739	585	388	416	793	740	744	564	459	438	761	715	589	558	492	508	802	731	680	764	592	576	846	761	814	751	753	718	843
78.43	580	636	753	716	427	401	678	753	717	795	403	412	769	884	685	535	405	380	818	734	694	605	415	387	826	772	789	583	457	416	836	757	635	639	479	460	847	720	685	780	602	624	821	749	807	795	774	778	871
81.84	635	639	852	723	402	460	696	818	779	771	387	433	736	875	714	591	396	362	840	787	775	586	465	495	820	829	786	582	490	462	819	766	648	607	532	511	875	776	713	766	602	614	842	787	864	803	786	808	908
85.25	637	644	880	751	427	482	779	805	760	828	416	432	758	913	688	564	383	397	841	773	762	639	450	447	863	819	884	624	498	481	906	766	657	678	552	490	890	774	761	727	586	618	878	780	856	762	802	770	859
88.66	673	708	874	726	465	471	768	820	776	871	383	469	825	923	685	597	408	366	820	800	756	631	478	438	875	800	808	616	474	490	872	779	714	618	536	538	878	731	744	771	646	662	869	788	866	829	845	825	899
92.07	698	758	852	742	459	509	764	885	812	828	444	486	809	920	725	649	403	445	875	794	780	685	500	452	889	832	824	603	469	520	842	754	698	606	507	530	907	798	747	835	592	667	889	795	904	821	813	842	895
95.48	685	758	830	732	500	520	785	881	745	891	378	468	848	900	712	627	467	465	902	833	810	645	510	494	911	817	880	653	542	504	881	793	688	650	561	584	900	784	722	754	630	653	853	826	851	764	817	812	897
98.89	682	777	887	735	508	496	818	862	809	811	391	515	834	948	683	609	426	442	874	812	755	615	454	502	874	777	854	626	500	529	809	769	661	675	588	579	874	802	757	828	619	648	889	826	856	800	814	751	837
102.3	773	783	872	783	518	502	798	872	807	844	402	488	901	887	679	657	493	443	882	808	804	608	528	511	921	805	890	647	518	520	848	755	719	658	563	527	890	766	758	814	616	665	818	806	867	781	861	779	957
105.71	720	722	895	732	536	494	766	884	786	885	443	494	809	913	733	660	481	472	884	822	779	683	484	450	883	845	780	685	526	540	887	789	679	634	615	562	873	838	775	755	602	662	985	788	855	787	810	832	876
109.12	688	794	900	758	547	521	833	894	812	868	406	507	840	949	742	608	469	503	849	786	796	597	550	516	937	756	820	666	566	555	811	728	710	622	563	530	935	771	696	745	620	676	881	800	783	767	791	762	878
112.53	747	801	922	721	550	485	820	883	800	835	404	511	839	957	728	671	471	469	847	783	828	658	569	553	873	791	838	725	577	555	836	798	687	693	561	589	914	811	791	727	606	647	856	838	788	773	783	795	930
115.94	705	786	906	756	537	527	802	869	771	855	471	526	870	940	701	624	447	446	815	848	782	670	557	494	857	823	789	621	561	542	880	775	663	601	600	528	818	790	725	737	633	616	828	808	785	792	764	759	807
119.35	780	831	837	750	523	489	762	904	791	831	429	470	891	932	638	649	451	446	797	792	776	709	535	531	843	822	758	686	561	522	893	740	687	610	598	541	870	696	646	754	528	659	844	724	772	793	771	764	780
122.76	721	787	820	777	525	522	781	804	762	863	397	477	821	912	694	603	461	451	867	748	744	621	539	536	849	820	788	613	542	517	818	731	644	650	557	552	855	724	677	791	554	633	792	744	796	750	784	785	919
126.17	764	743	871	723	492	513	797	910	770	803	424	512	748	914	689	657	436	417	824	746	742	628	557	507	863	784	769	640	503	480	793	761	611	631	575	535	886	703	685	732	612	604	781	775	777	793	803	742	847
129.58	733	812	848	700	488	537	811	868	754	853	413	480	750	909	698	609	490	452	796	820	728	667	530	477	856	784	781	586	570	476	806	698	555	620	617	470	782	722	658	752	569	595	873	782	773	727	727	776	826
132.99	771	762	846	733	518	534	766	853	712	808	408	444	814	880	674	632	481	456	798	795	706	610	510	475	757	780	836	622	508	546	743	719	593	573	546	523	808	663	640	724	553	613	818	700	748	713	748	744	862
136.4	752	811	825	674	452	495	755	858	738	832	389	470	783	865	670	574	454	438	799	698	746	583	543	487	849	727	763	609	487	475	778	672	655	586	570	505	878	630	661	703	515	585	826	736	746	746	785	714	825
139.81	705	764	804	709	500	518	802	787	735	735	419	446	804	957	642	581	430	445	788	765	705	580	512	459	807	736	770	609	520	503	731	649	568	581	518	493	808	697	618	671	517	568	809	712	690	702	808	753	844
143.22	810	744	833	665	465	461	762	845	628	802	327	447	838	887	641	588	440	386	819	750	690	576	514	478	787	703	713	607	572	509	720	656	586	553	575	482	834	674	622	719	514	565	795	708	754	680	745	717	859
146.63	761	735	806	672	435	508	823	838	716	762	351	432	763	800	641	565	424	389	803	693	642	595	525	450	793	728	698	536	511	487	713	672	580	529	541	489	769	627	632	715	491	567	836	693	717	687	763	679	792
150.04	758	804	813	675	461	414	780	812	688	748	331	392	737	879	616	527	443	406	804	725	670	564	501	455	789	753	724	535	476	475	816	632	609	543	548	475	807	679	592	639	480	527	771	687	671	689	728	702	778
153.45	725	746	768	676	433	455	749	797	689	714	345	392	754	847	638	543	388	373	712	710	676	543	509	454	761	707	748	525	490	423	742	600	554	512	499	457	816	609	605	670	494	520	737	722	693	736	708	697	840
156.86	751	756	778	685	445	448	754	848	736	689	320	413	730	781	578	522	414	383	763	699	667	557	494	419	750	732	713	523	477	463	740	583	546	483	526	425	821	600	625	643	495	499	733	680	679	683	723	653	840
160.27	802	748	744	698	420	432	694	756	717	795	314	344	748	835	541	548	413	342	745	669	642	503	525	454	808	677	717	509	465	436	776	575	546	458	499	424	761	618	591	628	471	502	719	687	662	686	679	706	803
163.68	704	679	780	646	401	392	695	737	625	726	285	346	740	776	578	508	357	374	743	665	605	529	466	439	740	654	687	488	445	447	652	604	520	465	463	453	775	557	572	642	442	533	731	666	718	673	712	669	780
167.09	763	727	779	633	375	365	683	785	661	662	289	333	721	805	532	465	386	345	684	671	589	499	496	448	699	650	685	525	416	405	735	558	498	512	494	431	754	555	508	614	450	461	714	654	631	631	677	639	741
170.5	748	767	780	623	367	384	650	764	660	716	246	319	678	741	585	447	363	357	723	611	630	524	414	433	708	630	665	442	380	401	710	591	487	466	479	410	698	517	572	601	419	469	694	678	669	628	699	662	777
173.91	734	707	713	613	376	371	706	659	614	727	294	325	644	691	526	471	355	330	747	684	607	479	450	380	666	619	661	465	435	376	669	529	442	450	460	407	731	531	492	567	423	469	667	644	618	651	686	607	690
177.32	700	699	735	604	340	367	675	731	560	639	278	277	667	744	501	457	376	268	682	624	582	480	422	427	673	614	621	430	426	380	646	525	475	444	451	416	697	537	511	607	412	469	687	683	608	612	652	579	719
180.73	652	687	666	607	299	343	637	656	562	651	264	256	595	685	478	411	304	284	670	615	556	475	478	412	654	578	585	444	472	383	647	545	463	430	497	388	654	495	503	534	405	398	651	618	624	593	683	626	717
184.14	686	688	657	593	328	339	668	667	549	681	219	251	592	682	502	459	300	264	667	618	568	488	440	354	589	616	606	423	396	356	641	494	438	430	416	338	652	499	457	528	382	420	671	592	554	596	647	622	710
187.55	665	675	684	580	293	302	588	664	550	660	191	246	619	660	479	387	300	274	660	555	569	412	395	390	645	540	606	435	412	350	578	490	427	396	409	356	586	469	475	511	356	461	714	597	567	583	622	601	669
190.96	679	703	627	576	287	302	555	700	576	633	201	225	620	687	447	426	295	291	610	535	513	446	393	339	621	539	604	420	383	333	679	478	404	393	439	347	638	467	484	501	367	420	638	575	535	569	589	548	674
194.37	702	645	647	527	269	291	619	607	514	627	185	252	564	662	456	375	296	266	662	524	490	449	356	333	624	528	551	428	400	325	634	447	400	383	379	363	591	496	440	480	335	410	666	551	540	606	577	609	632
197.78	615	614	621	572	295	268	595	622	531	597	174	245	593	595	442	381	237	218	568	535	518	399	409	354	644	513	603	406	404	314	637	498	398	364	446	330	596	448	472	490	348	380	604	531	552	518	604	595	683
201.19	637	625	616	537	235	293	549	590	500	551	180	233	557	611	400	397	275	260	579	497	486	430	380	309	598	572	577	366	363	340	604	432	367	379	382	290	581	446	452	536	339	411	578	601	547	570	550	569	689
204.6	640	643	636	524	253	270	550	611	514	590	181	216	565	610	438	357	265	217	530	550	508	384	362	354	625	509	537	400	368	314	595	413	343	340	400	314	586	418	423	481	308	348	616	506	550	573	556	573	645
208.01	629	595	597	519	217	227	540	576	483	527	153	217	543	561	437	350	251	228	530	530	508	379	332	341	522	540	552	349	346	292	567	383	342	355	380	321	553	420	434	483	306	355	534	538	490	517	578	530	586
211.42	623	594	548	511	212	254	497	564	464	568	151	201	481	570	393	353	216	232	548	474	435	397	357	312	609	501	561	342	324	282	531	418	401	344	399	329	570	433	387	477	317	361	563	508	474	518	576	514	565
214.83	594	572	595	497	219	207	527	555	486	527	157	178	515	569	370	310	223	202	555	486	463	351	299	281	571	475	539	323	333	318	515	410	361	332	378	278	581	412	425	449	285	336	596	529	528	491	529	481	559
218.24	613	553	538	515	207	242	499	513	463	517	138	182	494	541	364	357	236	192	539	468	462	344	279	253	573	457	512	338	306	269	510	394	387	299	357	275	569	399	406	451	301	332	548	455	480	501	541	517	570
221.65	605	552	571	453	207	184	483	486	437	536	129	178	472	572	351	301	241	194	538	427	446	368	339	267	520	443	515	384	314	268	482	363	324	323	349	296	498	368	388	418	293	337	489	493	459	482	540	498	559
225.06	625	566	506	476	184	195	492	482	428	532	124	193	489	533	386	307	235	184	501	454	436	368	281	246	522	433	497	311	295	261	478	402	337	328	366	266	573	387	363	450	285	328	537	498	486	462	513	480	537
228.47	589	528	486	456	187	167	470	526	426	563	115	156	485	509	338	329	232	164	478	421	435	344	279	265	488	453	489	296	291	238	483	387	299	294	339	277	519	327	399	483	274	349	505	476	457	487	471	462	534
231.88	575	519	564	426	190	190	428	461	438	489	117	159	454	523	358	307	219	156	503	408	408	302	284	261	488	412	476	299	279	239	510	369	307	282	346	265	507	369	346	384	280	275	522	449	493	459	484	442	525
235.29	556	523	539	436	209	181	400	417	422	452	108	152	438	486	362	288	181	175	489	415	401	326	275	240	516	456	461	307	309	236	450	335	297	280	349	255	471	334	327	421	255	283	529	432	416	450	521	442	505
238.7	551	494	554	448	180	151	399	425	455	468	128	132	451	463	315	293	160	154	457	399	405	329	281	217	522	450	434	292	294	210	499	365	314	243	333	266	474	329	333	396	250	280	481	451	436	454	501	426	492
242.11	508	500	516	424	142	158	388	383	396	466	101	122	411	471	330	267	159	159	477	373	415	305	254	239	464	406	411	275	276	223	451	378	278	261	267	228	483	343	334	405	253	261	500	409	458	399	452	435	498
245.52	501	496	516	400	171	138	396	373	396	450	98	105	378	455	321	303	172	144	468	363	361	278	250	194	448	452	450	295	277	229	453	371	249	253	284	236	469	367	318	381	245	270	450	454	423	417	465	432	540
248.93	516	493	474	384	127	131	397	412	339	450	107	106	394	458	253	259	152	165	453	354	364	328	256	232	461	328	419	270	271	234	376	303	265	247	280	239	504	307	313	377	267	281	500	404	415	423	442	422	493
252.34	537	426	449	407	130	114	363	353	389	428	93	90	389	397	276	271	170	120	443	387	347	312	232	216	444	374	390	274	276	220	427	376	282	243	304	216	467	323	299	344	239	253	434	390	371	426	435	403	452
255.75	472	464	470	397	119	132	366	375	376	442	64	110	364	406	267	248	161	119	406	360	352	279	237	227	419	358	444	246	250	184	436	328	279	225	293	175	465	297	329	350	261	234	426	414	401	436	428	402	474
259.16	520	448	435	392	114	138	376	367	363	386	97	117	360	374	315	247	139	120	447	355	344	282	239	209	446	349	390	262	226	191	424	318	255	256	271	207	449	288	282	357	233	249	459	399	392	442	425	418	452
262.57	474	425	455	381	115	103	365	366	318	381	81	96	368	384	256	245	132	137	400	318	347	266	195	177	440	363	397	232	230	195	396	278	271	211	234	194	431	295	314	335	244	259	437	359	371	397	400	392	459
265.98	487	422	412	376	95	125	317	346	319	381	89	99	384	322	249	228	130	106	403	361	339	248	227	185	436	366	390	269	240	211	430	311	245	251	262	218	408	326	297	355	212	255	437	381	376	440	429	417	442
269.39	455	440	414	349	101	106	357	325	334	367	92	90	367	376	262	231	124	123	408	289	324	297	236	192	371	329	383	245	245	206	428	272	228	201	253	217	443	255	275	322	237	269	418	394	373	366	390	362	448
272.8	436	397	409	419	109	129	319	352	314	387	82	104	350	336	241	219	138	135	438	302	292	255	214	199	390	329	356	254	220	175	395	267	229	246	242	215	376	273	285	371	222	218	440	375	360	428	412	406	418
276.21	435	432	427	383	121	114	341	341	307	378	60	84	313	325	224	232	140	134	380	300	326	271	222	165	367	344	369	219	206	203	371	268	252	227	235	202	385	261	270	339	217	227	383	366	340	335	371	379	411
279.62	450	391	410	337	91	116	312	303	324	362	72	83	302	322	224	228	119	97	360	273	269	230	190	198	380	300	344	207	195	177	318	266	234	226	239	191	404	279	274	305	210	249	398	360	369	349	386	364	414
283.03	396	409	397	315	78	114	323	298	298	331	62	92	320	329	246	230	112	94	348	285	280	248	170	172	367	307	359	205	193	164	393	251	221	193	212	178	347	240	285	295	197	229	406	353	337	358	437	374	399
286.44	439	407	381	328	104	111	307	276	290	321	69	70	313	331	203	200	100	103	318	270	298	248	196	151	341	285	359	234	184	188	365	258	212	191	203	183	365	268	249	291	181	220	385	367	323	338	450	311	366
289.85	398	372	382	345	91	106	281	280	293	363	54	71	279	316	206	174	97	79	354	275	283	216	159	152	336	304	306	233	176	159	366	237	238	215	214	156	382	268	230	306	178	226	392	333	283	356	368	322	361
293.26	409	365	355	322	90	95	294	269	255	307	56	73	302	291	192	183	97	91	341	252	320	199	176	147	363	255	304	208	164	172	324	235	185	194	201	154	381	263	270	295	202	210	393	305	279	338	378	354	401
296.67	401	325	364	332	87	80	276	205	266	310	51	78	280	294	226	181	99	70	328	256	266	211	160	131	341	292	333	218	186	153	356	232	197	151	223	176	344	241	220	245	195	211	349	366	321	334	359	333	342
300.08	392	332	320	285	72	83	280	216	294	297	69	70	305	303	192	202	113	85	352	249	244	233	168	144	360	264	297	195	180	164	342	235	163	169	211	182	368	198	241	271	201	202	369	337	316	326	366	315	346
303.49	390	355	329	332	99	74	278	265	241	315	60	67	227	283	180	165	74	81	304	183	276	199	142	144	310	265	315	184	172	171	313	221	177	191	207	172	349	232	205	262	172	212	377	276	316	340	334	334	373
306.9	342	324	330	270	62	63	244	257	250	269	48	46	268	241	200	137	71	76	302	224	237	209	151	140	293	254	277	195	163	124	306	231	170	188	210	152	320	240	202	235	193	222	329	284	306	320	331	324	370
310.31	379	299	327	258	64	83	251	241	231	272	50	48	232	266	165	156	91	86	327	222	245	204	168	125	359	252	295	187	148	129	292	203	182	147	207	138	322	212	234	277	165	207	339	289	303	325	349	301	330
313.72	359	301	305	306	69	86	216	210	219	312	46	60	222	258	166	151	112	71	319	206	233	191	156	123	302	277	277	150	159	136	278	224	177	163	201	141	302	209	191	264	150	194	340	300	307	308	362	355	354
317.13	383	291	332	270	72	72	223	220	239	241	53	41	243	217	168	152	79	65	294	209	221	188	136	150	278	217	269	209	152	138	285	177	160	173	176	157	281	222	198	244	166	204	330	306	297	303	345	298	354
320.54	346	312	317	290	60	92	239	200	228	255	45	57	259	252	159	142	78	72	292	217	230	179	134	106	289	240	242	175	155	139	274	204	172	162	165	142	306	189	197	219	154	168	333	266	255	331	343	315	329
323.95	311	326	303	237	57	68	239	203	201	265	51	57	216	230	172	144	68	53	251	182	231	162	159	133	282	229	274	157	145	124	230	194	173	150	171	145	284	212	178	244	159	194	327	253	235	272	307	296	303
327.36	330	332	295	255	69	64	226	180	222	235	30	39	204	221	151	136	73	57	247	181	188	158	127	121	268	234	249	169	151	96	289	165	150	137	181	157	276	189	222	247	136	186	310	249	284	281	317	286	306
330.77	307	302	312	276	53	71	194	193	197	262	28	34	223	231	141	151	62	62	218	170	220	176	97	106	267	224	267	135	134	95	243	169	132	121	170	145	282	154	154	191	132	174	303	274	254	254	307	283	284
334.18	318	277	275	237	63	49	187	172	194	217	36	43	199	202	120	131	62	49	236	171	218	149	112	93	252	177	227	161	133	96	264	181	151	138	161	126	267	173	157	207	145	153	320	275	265	264	311	272	274
337.59	311	243	292	236	54	55	196	153	172	267	34	32	199	184	159	106	64	42	223	162	194	127	117	113	249	190	205	133	112	105	235	146	145	114	139	114	235	154	152	192	126	149	268	241	253	260	317	276	291
341	294	264	243	238	40	48	227	167	181	227	46	37	199	162	139	110	65	53	215	153	167	143	101	93	216	174	218	123	116	102	211	156	122	124	154	114	261	136	154	194	132	178	266	235	220	243	280	246	283
[truncated: 7 more columns]

## Sheet: Fig4f_Sfig9c,e
Time after PMA stimulation (min)	anti-gp120 IgG 100nM	anti-gp120 IgG 100nM	7G5 Fab 100nM	7G5 Fab 100nM	7G5 IgG 100nM	7G5 IgG 100nM	anti-gp120 IgG 33.3nM	anti-gp120 IgG 33.3nM	7G5 Fab 33.3nM	7G5 Fab 33.3nM	7G5 IgG 33.3nM	7G5 IgG 33.3nM	anti-gp120 IgG 11.1nM	anti-gp120 IgG 11.1nM	7G5 Fab 11.1nM	7G5 Fab 11.1nM	7G5 IgG 11.1nM	7G5 IgG 11.1nM	anti-gp120 IgG 3.7nM	anti-gp120 IgG 3.7nM	7G5 Fab 3.7nM	7G5 Fab 3.7nM	7G5 IgG 3.7nM	7G5 IgG 3.7nM	anti-gp120 IgG 1.2nM	anti-gp120 IgG 1.2nM	7G5 Fab 1.2nM	7G5 Fab 1.2nM	7G5 IgG 1.2nM	7G5 IgG 1.2nM	anti-gp120 IgG 0.4nM	anti-gp120 IgG 0.4nM	7G5 Fab 0.4nM	7G5 Fab 0.4nM	7G5 IgG 0.4nM	7G5 IgG 0.4nM	anti-gp120 IgG 0.14nM	anti-gp120 IgG 0.14nM	7G5 Fab 0.14nM	7G5 Fab 0.14nM	7G5 IgG 0.14nM	7G5 IgG 0.14nM	anti-gp120 IgG 0.046nM	anti-gp120 IgG 0.046nM	7G5 Fab 0.046nM	7G5 Fab 0.046nM	7G5 IgG 0.046nM	7G5 IgG 0.046nM	no Antibody
0	711	1419	2645	2763	2512	2713	3066	3602	2586	2768	2875	3085	2658	3030	2935	3115	3649	3576	2292	3083	3039	3303	3485	3548	2430	3071	2805	3407	3686	3887	2482	3101	3538	3302	3804	3771	1928	2953	2554	2509	3118	2642	1360	2002	1950	2230	1798	2057	2058
3.47	1511	2477	6373	5312	2810	3118	3804	5655	6640	6005	5287	4428	5535	7391	7262	6680	4903	5480	5467	6133	6293	7326	4850	5745	7399	8367	9824	8885	6108	7323	7015	7130	6971	7427	7247	9100	9030	7731	8290	8794	9446	9244	9592	11526	11625	11252	7851	8652	9218
6.94	3678	5648	9954	8850	4206	4367	6716	8864	12145	11144	8762	7191	9184	10848	11818	11026	7179	7721	10307	10942	11744	11438	6633	8333	12403	13135	14041	13759	7902	10131	11626	11249	10683	11902	9359	11786	12480	12335	13163	13005	12884	13144	12822	14683	14860	14490	10753	11904	13179
10.41	5252	7440	11109	9912	4944	4958	8787	10138	14686	13903	10099	7962	11464	11946	14735	13727	7773	8480	13173	13094	14194	13245	7418	8898	13816	14060	15072	14484	8520	11097	14096	12956	11855	13647	9928	12045	13903	14494	15068	14320	14213	14341	13951	14711	14952	14567	12212	12465	14679
13.88	5524	7487	11441	9554	4745	4761	8552	9568	14875	13843	9829	7924	11457	11346	14863	13827	7794	8721	13189	13487	15442	13836	7277	8750	14000	14065	14631	14692	8112	10935	13972	13707	12387	14125	9497	11652	14057	15117	15600	14421	13825	14237	13653	14104	13911	13433	12649	12312	14089
17.35	5528	7029	11269	9273	4538	4544	7861	8912	14786	13857	9458	7558	10924	10800	14249	13615	7380	8061	12596	13079	15017	13165	6874	8370	13683	13514	14723	14392	7740	10458	13647	13349	12366	13575	9040	11166	13683	14720	15399	14253	13681	14002	14151	13606	13679	13283	12759	12358	13764
20.82	5371	6729	10906	9086	4361	4212	7305	8407	14227	12776	8975	7292	10512	10212	13822	12958	6815	7580	12332	12392	14745	13011	6668	8377	13193	13545	14686	14106	7635	9958	13798	12597	11858	13036	8989	11178	13369	14295	15205	13705	13107	14057	14504	13336	13382	12866	13515	12651	13846
24.29	5550	6650	10682	8989	4379	4296	6996	8068	13395	12334	8735	7064	10345	9840	13145	11953	6359	7463	12031	11906	14110	12301	6260	7636	13093	13118	14206	13700	7249	9552	13322	12158	11322	12464	8517	10570	13550	13809	14863	13312	12490	13737	15017	13301	13065	12612	13842	12645	13583
27.76	5706	6374	10472	8690	4218	4356	6694	7581	13016	12014	8524	6845	9984	9670	12854	11585	6337	7102	11741	11401	13527	11746	6281	7504	13215	12713	14036	12964	6852	9128	13183	11767	10736	12086	8167	9951	13045	13506	14371	13109	12268	13561	15096	13238	12952	12314	13847	12668	13634
31.23	5777	6546	9983	8421	4355	4334	6334	7261	12706	11876	8468	6670	9554	9305	12431	11347	6085	6731	11730	11109	13021	11555	5880	7319	12763	12307	13483	12406	6794	8761	12591	11463	10409	11600	8007	9813	12745	12984	13850	12669	11692	12724	14781	13001	12556	11805	13792	12512	13472
34.7	6006	6618	9707	8370	4206	4374	6138	7037	12152	11333	8179	6704	9027	9027	11888	11223	5956	6747	11179	10650	12592	10906	5737	6862	12133	11731	12839	12193	6699	8583	12143	11025	10023	11225	7634	9489	12480	12552	13516	12196	11221	12411	14345	12274	12165	11541	13402	12187	13084
38.17	6103	6615	9107	7956	4291	4318	6005	6875	11694	11048	7929	6289	8813	8488	11528	10538	5816	6468	10816	10353	11909	10413	5735	6723	11675	11280	12523	11438	6263	8259	11851	10403	9559	10803	7401	9270	12018	11855	12953	11614	10973	11870	13823	11998	11550	11484	13041	11662	12457
41.64	6029	6875	8818	7516	4293	4115	5864	6547	11164	10291	7681	6135	8433	8272	11008	10448	5746	6268	10135	9885	11312	10111	5449	6397	11111	10888	12014	11024	6371	7838	11377	9904	9330	10245	7232	8754	11521	11585	12298	11189	10233	11208	13507	11404	11345	10723	12378	11154	12200
45.11	6183	6821	8365	7261	4057	4183	5753	6348	10763	9988	7366	6029	7923	7833	10556	9790	5451	6107	9673	9579	10917	9830	5286	6409	10555	10478	11456	10536	6104	7493	10680	9542	8886	10024	6917	8591	10929	10997	11816	10578	9843	10588	12476	10953	10878	10403	11522	10441	11430
48.58	6243	6782	7961	7196	4216	4127	5620	6045	10351	9650	7239	5914	7616	7551	10080	9415	5292	6020	9411	8842	10553	9317	5255	6067	9967	10025	10979	10096	5814	7281	10148	9359	8646	9654	6649	8213	10419	10402	11358	10199	9430	10075	12054	10586	10460	9927	11109	10104	10913
52.05	6183	6922	7881	6984	4041	3921	5501	5650	9989	9122	6928	5752	7367	7198	9536	9045	5096	5758	9074	8765	10201	9062	4940	5945	9580	9573	10455	9608	5470	6819	9721	8949	8268	9154	6450	7908	9810	9887	10545	9552	8788	9788	11386	9715	9928	9449	10598	9629	10133
55.52	6099	6606	7527	6506	3859	3862	5292	5760	9460	8810	6711	5670	7051	6960	9318	8853	5041	5730	8605	8305	9700	8738	4921	5777	9104	9304	10092	9359	5342	6576	9228	8661	7924	8886	6172	7609	9437	9381	10278	9144	8737	9377	10893	9318	9219	9318	10309	9014	9687
58.99	6176	6526	7260	6400	3768	3593	5162	5315	9154	8707	6550	5567	6735	6735	9023	8421	4687	5581	8290	8007	9338	8263	4692	5397	8654	8966	9767	8945	5135	6391	9093	8268	7599	8660	5957	7514	9019	9226	9859	8722	8405	8872	10409	9194	8957	8811	9785	8826	9165
62.46	6133	6527	6906	6388	3590	3543	5106	5206	8556	8294	6240	5345	6688	6555	8800	8266	4489	5305	8088	7798	8921	8156	4637	5378	8317	8672	9359	8676	5010	6138	8585	7999	7448	8243	5711	7028	8804	8735	9396	8444	7968	8874	9887	8660	8626	8422	9358	8256	8689
65.93	5950	6395	6844	6188	3447	3344	4876	4954	8720	7987	6091	5028	6345	6188	8437	7881	4546	5252	7676	7602	8627	7836	4309	5306	7885	8241	8962	8442	4924	5917	8369	7770	7300	7913	5534	6960	8308	8323	9182	8202	7864	8445	9165	8305	8357	8157	8907	7830	8475
69.4	5891	6136	6545	6070	3148	3164	4862	4747	8256	7686	5873	5017	6160	6022	8369	7715	4233	4990	7426	7397	8316	7574	4129	5196	7803	8197	8730	7910	4649	5819	8125	7528	7050	7871	5459	6697	8057	8076	8636	7868	7619	7802	8930	7934	8116	7636	8499	7501	8071
72.87	5680	6092	6582	6031	3105	3115	4781	4601	7901	7779	5782	4743	5825	5858	7916	7410	4113	4785	7188	6891	7785	7325	3926	4880	7422	7713	8218	7885	4534	5800	7935	7281	6867	7517	5306	6568	7607	7840	8318	7644	7097	7730	8499	7785	7779	7532	8332	7408	7737
76.34	5619	6090	6369	5877	3026	2966	4576	4409	7738	7435	5556	4604	5643	5888	7596	7266	4116	4731	7044	6681	7721	7088	3891	4765	7144	7419	8084	7476	4344	5599	7697	7087	6557	7369	5220	6475	7276	7420	8257	7244	7018	7483	8249	7382	7555	7121	7898	7060	7424
79.81	5450	5654	6247	5943	2991	2899	4450	4310	7452	7125	5539	4481	5569	5482	6997	6929	3981	4779	6803	6611	7490	6826	3751	4819	7018	7238	7800	7282	4306	5508	7374	6796	6393	7091	5096	6201	7055	7233	7650	7153	6709	7298	7815	7127	7261	6918	7445	7142	7345
83.28	5271	5674	6029	5823	2904	2847	4483	4237	7215	6941	5281	4376	5458	5552	6905	6783	3880	4656	6459	6351	7239	6682	3743	4644	6531	6925	7505	7025	4157	5296	7169	6720	6408	6811	5085	6199	6885	7128	7636	6840	6453	6870	7680	6936	6814	6696	7198	6831	6915
86.75	5156	5446	6069	5798	2861	2862	4378	4188	6962	6663	4950	4217	5213	5320	6672	6447	3923	4564	6319	6080	7013	6595	3607	4547	6455	6774	7397	6763	4276	5457	6871	6642	6229	6615	5115	6194	6481	6910	7454	6856	6240	6779	7072	6650	6714	6453	6974	6602	6742
90.22	5031	5360	5888	5799	2793	2909	4272	4136	6953	6496	4874	4097	5035	5191	6649	6425	3947	4498	6167	6268	6946	6505	3632	4628	6176	6687	7114	6761	4213	5328	6709	6405	6262	6620	5128	6034	6370	6558	7114	6594	6043	6675	6904	6506	6331	6499	6903	6302	6490
[truncated: 7 more columns]

## Sheet: Fig4g
concentration (nM)	7G5 IgG+NaN3			7G5 IgG				concentration (nM)	7G5 Fab+NaN3			7G5 Fab
100	0.99949	1.00301	0.997497	0.598957	0.514027	0.529553		301.5	0.978413	1.02189	0.999701	1.15163	1.17218	0.955823
33.3333	0.907619	0.912223	0.933291	0.57604	0.477372	0.508244		100.5	0.748841	0.628021	0.747517	0.671853	0.674501	0.615885
11.1111	0.69403	0.69762	0.686218	0.500112	0.429157	0.428972		33.5	0.380144	0.384855	0.374581	0.432681	0.289653	0.392774
3.7037	0.446269	0.46284	0.441468	0.330659	0.309445	0.288958		11.1667	0.239629	0.17886	0.144157	0.195706	0.18126	0.182651
1.23457	0.204687	0.199406	0.207221	0.162132	0.145611	0.138812		3.72222	0.00615392	0.0139155	0.0308743	0.0761874	0.0478779	-0.0032228
0.411523	0.0977571	0.093715	0.0931867	0.0402286	0.0630946	0.0603481		1.24074	-0.0014506	-0.0093692	-0.0398322	-0.0249596	-0.0247802	-0.0575088
0.137174	0.0274331	0.0263818	0.0263855	0.00429477	0.00967543	0.0054219		0.41358	-0.0676931	0.044356	0.00570527	-0.0569032	-0.0872316	-0.0979317
0.0457247	4.071e-05	0.00018651	-0.0002272	-0.0097307	-0.0060205	-0.0091405		0.13786	-0.0703849	0.126952	-0.0565667	0.0649713	-0.0860875	-0.0750284

## Sheet: Sfig4b,d
Time after PMA stimulation (min)	COS7h3	COS7h3	COS7h3	WT	WT	WT	F215A	F215A	F215A	F215V	F215V	F215V	F215I	F215I	F215I	F215Y	F215Y	F215Y	W106A	W106A	W106A	A109W	A109W	A109W	A113W	A113W	A113W
0	7.63e-06	4.02e-06	2.99e-06	5.09e-06	5.46e-06	4.78e-06	1.53e-05	7.38e-06	6.59e-06	3.73e-06	5.12e-06	4.44e-06	4.78e-06	3.98e-06	4.46e-06	1.09e-05	7.79e-06	7.9e-06	6.29e-06	5.63e-06	5.5e-06	9.55e-06	9.34e-06	1.08e-05	1.81e-05	1.05e-05	9.33e-06
3.39	4.13e-06	2.42e-06	2.3e-06	4.26e-06	4.58e-06	3.98e-06	9.99e-06	5.73e-06	5.5e-06	4.97e-06	3.16e-06	3.44e-06	4.64e-06	3.72e-06	5.22e-06	1.01e-05	7.3e-06	6.5e-06	5.16e-06	4.85e-06	5.05e-06	9.72e-06	1.2e-05	9.45e-06	1.57e-05	9.78e-06	7.5e-06
6.78	6.78e-06	3.47e-06	2.07e-06	5.87e-06	6.25e-06	6e-06	1.02e-05	6.47e-06	5.82e-06	4.97e-06	4.54e-06	4.4e-06	6.25e-06	5.13e-06	5.75e-06	1.25e-05	9.36e-06	8.94e-06	5.29e-06	4.49e-06	7.53e-06	1.06e-05	1.35e-05	1.07e-05	1.85e-05	1.4e-05	7.5e-06
10.17	6.84e-06	3.18e-06	2.45e-06	6.48e-06	7.18e-06	5.98e-06	1.25e-05	7.6e-06	5.61e-06	4.18e-06	4.58e-06	3.94e-06	6.58e-06	5.13e-06	7.12e-06	1.46e-05	1.17e-05	1.02e-05	5.9e-06	5.45e-06	7.98e-06	1.13e-05	1.41e-05	1.3e-05	2.11e-05	1.1e-05	8.84e-06
13.56	8.14e-06	3.58e-06	2.23e-06	8.32e-06	8.31e-06	7.11e-06	1.56e-05	6.85e-06	4.78e-06	4.33e-06	5.2e-06	4.73e-06	7.42e-06	7.02e-06	7.95e-06	1.72e-05	1.27e-05	1.14e-05	6.25e-06	6.13e-06	7.8e-06	1.39e-05	1.77e-05	1.31e-05	2.13e-05	1.44e-05	1.06e-05
16.95	7.79e-06	4.08e-06	3.14e-06	8.8e-06	9.83e-06	8.48e-06	1.39e-05	7.76e-06	7.06e-06	5.24e-06	5.87e-06	4.27e-06	7.4e-06	7.32e-06	8.04e-06	1.87e-05	1.46e-05	1.32e-05	7.39e-06	6.59e-06	7.66e-06	1.33e-05	1.81e-05	1.59e-05	2.45e-05	1.53e-05	1.07e-05
20.34	7.79e-06	4.37e-06	2.54e-06	1.07e-05	1.11e-05	1e-05	1.6e-05	7.71e-06	6.13e-06	5.24e-06	5.66e-06	5.15e-06	8.4e-06	8.27e-06	8.81e-06	2.21e-05	1.45e-05	1.67e-05	8.13e-06	7.74e-06	8.43e-06	1.44e-05	1.82e-05	1.79e-05	2.28e-05	1.71e-05	1.22e-05
23.73	6.39e-06	4.52e-06	2.56e-06	1.23e-05	1.24e-05	1.15e-05	1.61e-05	7.97e-06	7.89e-06	5.54e-06	8.07e-06	5.57e-06	9.59e-06	8.83e-06	9.77e-06	2.2e-05	1.82e-05	1.66e-05	9.4e-06	8.24e-06	9.42e-06	1.57e-05	1.92e-05	1.83e-05	2.69e-05	1.7e-05	1.24e-05
27.12	8.35e-06	4.48e-06	3.32e-06	1.38e-05	1.33e-05	1.29e-05	1.62e-05	9.95e-06	6.75e-06	5.99e-06	7.78e-06	6.45e-06	1e-05	1.06e-05	1.15e-05	2.34e-05	1.91e-05	1.85e-05	1.01e-05	8.1e-06	9.55e-06	1.81e-05	2.1e-05	1.86e-05	2.56e-05	1.74e-05	1.33e-05
30.51	7.05e-06	4.22e-06	3.08e-06	1.5e-05	1.5e-05	1.35e-05	1.45e-05	8.56e-06	5.71e-06	5.24e-06	6.82e-06	5.7e-06	1.05e-05	1.18e-05	1.15e-05	2.28e-05	1.87e-05	2e-05	1.01e-05	8.6e-06	1.05e-05	1.75e-05	1.86e-05	1.9e-05	2.96e-05	1.73e-05	1.41e-05
33.9	7.54e-06	3.91e-06	3.03e-06	1.51e-05	1.53e-05	1.55e-05	1.4e-05	8.88e-06	6.75e-06	6.7e-06	8.4e-06	5.11e-06	1.09e-05	1.13e-05	1.21e-05	2.54e-05	1.89e-05	2.09e-05	1.06e-05	1.03e-05	1.17e-05	2.09e-05	2.21e-05	2.3e-05	2.73e-05	1.71e-05	1.41e-05
37.29	6.84e-06	4.55e-06	2.52e-06	1.63e-05	1.69e-05	1.65e-05	1.58e-05	9.9e-06	6.49e-06	5.95e-06	7.82e-06	5.49e-06	1.22e-05	1.39e-05	1.27e-05	2.6e-05	2.27e-05	2.26e-05	1.11e-05	1.21e-05	1.26e-05	2.21e-05	2.52e-05	2.33e-05	2.8e-05	1.92e-05	1.42e-05
40.68	6.66e-06	4.35e-06	3.34e-06	1.7e-05	1.81e-05	1.82e-05	1.55e-05	1.06e-05	8.1e-06	5.39e-06	1e-05	5.49e-06	1.24e-05	1.34e-05	1.33e-05	2.96e-05	2.41e-05	2.15e-05	1.2e-05	1.23e-05	1.18e-05	2.46e-05	2.58e-05	2.52e-05	2.85e-05	2.12e-05	1.52e-05
44.07	6.22e-06	4.74e-06	3.03e-06	1.69e-05	1.93e-05	1.74e-05	1.53e-05	1.04e-05	7.37e-06	5.95e-06	8.78e-06	6.2e-06	1.36e-05	1.48e-05	1.39e-05	3.04e-05	2.41e-05	2.44e-05	1.14e-05	1.26e-05	1.23e-05	2.4e-05	2.57e-05	2.7e-05	2.74e-05	2.02e-05	1.56e-05
47.46	6.84e-06	4.5e-06	3.21e-06	1.74e-05	2.03e-05	1.95e-05	1.45e-05	9.95e-06	7.17e-06	5.84e-06	8.45e-06	6.12e-06	1.33e-05	1.51e-05	1.55e-05	3.09e-05	2.72e-05	2.52e-05	1.21e-05	1.46e-05	1.43e-05	2.55e-05	2.74e-05	2.86e-05	2.85e-05	2.06e-05	1.46e-05
50.85	6.84e-06	4.19e-06	3.3e-06	2.11e-05	2.11e-05	2.13e-05	1.44e-05	1.05e-05	7.53e-06	6.78e-06	6.99e-06	6.2e-06	1.54e-05	1.61e-05	1.57e-05	3.5e-05	2.82e-05	2.75e-05	1.25e-05	1.38e-05	1.22e-05	2.7e-05	2.54e-05	2.91e-05	2.58e-05	2.13e-05	1.62e-05
54.24	6.66e-06	4.08e-06	3.1e-06	2.06e-05	2.33e-05	2.1e-05	1.31e-05	1.02e-05	7.48e-06	7.16e-06	6.74e-06	6.37e-06	1.6e-05	1.67e-05	1.76e-05	3.57e-05	2.89e-05	2.79e-05	1.54e-05	1.57e-05	1.5e-05	2.96e-05	3.02e-05	3.01e-05	2.74e-05	2.65e-05	1.66e-05
57.63	5.99e-06	4.11e-06	3.34e-06	2.24e-05	2.53e-05	2.24e-05	1.49e-05	1.18e-05	7.48e-06	7.23e-06	7.28e-06	6.66e-06	1.66e-05	1.69e-05	1.8e-05	3.78e-05	3.08e-05	3.01e-05	1.66e-05	1.83e-05	1.52e-05	3.16e-05	2.89e-05	3.56e-05	2.59e-05	2.22e-05	1.7e-05
61.02	6.55e-06	4.35e-06	3.37e-06	2.33e-05	2.58e-05	2.29e-05	1.35e-05	1.06e-05	8.05e-06	6.78e-06	6.45e-06	8.05e-06	1.76e-05	1.97e-05	1.9e-05	3.87e-05	3.31e-05	3.21e-05	1.76e-05	1.93e-05	1.61e-05	3.17e-05	2.98e-05	3.26e-05	2.72e-05	2.52e-05	1.77e-05
64.41	6.82e-06	4.52e-06	3.7e-06	2.56e-05	2.71e-05	2.41e-05	1.39e-05	1.05e-05	8.05e-06	6.89e-06	7.11e-06	7.42e-06	1.92e-05	2.05e-05	2.19e-05	4.19e-05	3.31e-05	3.37e-05	1.63e-05	2.02e-05	1.66e-05	3.4e-05	3.32e-05	3.62e-05	2.88e-05	2.35e-05	1.65e-05
67.8	5.92e-06	4.19e-06	3.61e-06	2.69e-05	2.83e-05	2.61e-05	1.47e-05	1.17e-05	9.66e-06	7.16e-06	6.32e-06	6.83e-06	2.03e-05	1.99e-05	2.14e-05	4.2e-05	3.45e-05	3.44e-05	1.81e-05	2.22e-05	1.9e-05	3.44e-05	3.29e-05	3.85e-05	2.92e-05	2.43e-05	1.81e-05
71.19	6.84e-06	4.19e-06	3.14e-06	2.77e-05	2.99e-05	2.71e-05	1.63e-05	1.06e-05	8.72e-06	7.98e-06	6.12e-06	7.29e-06	2.09e-05	2.31e-05	2.33e-05	4.7e-05	4e-05	3.81e-05	1.72e-05	2.08e-05	1.72e-05	3.64e-05	3.24e-05	4.04e-05	2.55e-05	2.5e-05	2.03e-05
74.58	6.51e-06	4.85e-06	3.45e-06	2.75e-05	2.97e-05	2.85e-05	1.33e-05	9.2e-06	1.06e-05	7.57e-06	7.2e-06	7.84e-06	2.13e-05	2.24e-05	2.4e-05	4.56e-05	3.91e-05	4.14e-05	1.73e-05	2.22e-05	1.87e-05	3.42e-05	3.38e-05	4.12e-05	2.5e-05	2.38e-05	1.87e-05
77.97	5.81e-06	4.15e-06	2.87e-06	2.95e-05	3.22e-05	2.88e-05	1.39e-05	1.03e-05	9.55e-06	7.04e-06	6.24e-06	6.08e-06	2.31e-05	2.54e-05	2.61e-05	4.82e-05	4.08e-05	4.31e-05	1.91e-05	2.12e-05	2e-05	4.08e-05	3.55e-05	4.29e-05	2.65e-05	2.03e-05	1.94e-05
81.36	6.44e-06	4.15e-06	2.43e-06	3.18e-05	3.51e-05	2.92e-05	1.56e-05	1.06e-05	9.66e-06	7.31e-06	5.99e-06	7.29e-06	2.29e-05	2.59e-05	2.61e-05	4.91e-05	4.59e-05	4.39e-05	1.88e-05	2.33e-05	2.15e-05	3.81e-05	3.72e-05	4.28e-05	2.92e-05	2.46e-05	1.77e-05
84.75	5.92e-06	4.48e-06	3.54e-06	3.36e-05	3.71e-05	3.24e-05	1.38e-05	1.01e-05	9.97e-06	7.57e-06	7.41e-06	8.51e-06	2.59e-05	2.53e-05	2.79e-05	5.32e-05	4.75e-05	4.57e-05	1.74e-05	2.3e-05	2.24e-05	4.43e-05	3.89e-05	4.54e-05	3.06e-05	2.62e-05	1.73e-05
88.14	6.26e-06	4.61e-06	3.28e-06	3.32e-05	3.64e-05	3.32e-05	1.37e-05	1.17e-05	1.01e-05	8.81e-06	7.45e-06	8.17e-06	2.74e-05	2.83e-05	2.69e-05	5.26e-05	4.56e-05	4.73e-05	2.04e-05	2.49e-05	2.6e-05	4.4e-05	3.85e-05	4.82e-05	2.81e-05	2.74e-05	2.2e-05
91.53	6.62e-06	4.17e-06	3.34e-06	3.56e-05	3.83e-05	3.62e-05	1.41e-05	1.17e-05	1.02e-05	8.85e-06	7.45e-06	8.76e-06	2.79e-05	2.83e-05	2.99e-05	5.57e-05	5.1e-05	5.03e-05	2.21e-05	2.49e-05	2.54e-05	4.64e-05	4.6e-05	4.93e-05	2.86e-05	2.52e-05	2.02e-05
94.92	6.62e-06	3.54e-06	2.96e-06	3.71e-05	3.99e-05	3.81e-05	1.36e-05	1.03e-05	1.04e-05	9.11e-06	7.82e-06	8.97e-06	3.02e-05	2.91e-05	3.17e-05	5.95e-05	5.31e-05	5.01e-05	2.2e-05	2.62e-05	2.73e-05	4.67e-05	4.35e-05	5.05e-05	3.19e-05	2.92e-05	2.3e-05
98.31	6.42e-06	4.55e-06	3.32e-06	4e-05	4.3e-05	4.02e-05	1.45e-05	1.18e-05	8.26e-06	9e-06	8.49e-06	1.03e-05	3.05e-05	2.98e-05	3.12e-05	5.69e-05	5.66e-05	5.27e-05	2.1e-05	2.38e-05	2.88e-05	5.22e-05	4.37e-05	4.88e-05	2.95e-05	2.76e-05	2.02e-05
101.7	6.35e-06	3.8e-06	2.81e-06	4.03e-05	4.47e-05	4.15e-05	1.53e-05	1.12e-05	9.35e-06	8.25e-06	7.32e-06	9.34e-06	3.06e-05	3.21e-05	3.18e-05	5.91e-05	5.66e-05	5.78e-05	2.11e-05	2.55e-05	2.75e-05	5e-05	4.91e-05	5.1e-05	3.17e-05	2.84e-05	1.95e-05
105.09	6.46e-06	4.13e-06	3.14e-06	4.3e-05	4.62e-05	4.15e-05	1.68e-05	9.42e-06	9.81e-06	8.51e-06	7.45e-06	9.47e-06	3.16e-05	3.26e-05	3.33e-05	5.98e-05	6.03e-05	5.82e-05	2.26e-05	2.58e-05	3.16e-05	5.04e-05	4.39e-05	5.2e-05	2.86e-05	2.84e-05	2.03e-05
108.48	6.19e-06	4.02e-06	3.12e-06	4.58e-05	4.74e-05	4.38e-05	1.64e-05	1.08e-05	9.61e-06	8.7e-06	7.61e-06	9.64e-06	3.24e-05	3.14e-05	3.41e-05	6.36e-05	6.37e-05	5.74e-05	2.17e-05	2.67e-05	3.06e-05	5.18e-05	4.74e-05	5.41e-05	2.99e-05	2.88e-05	2.01e-05
111.87	6.69e-06	4.11e-06	2.94e-06	4.77e-05	5.03e-05	4.73e-05	1.51e-05	1.28e-05	1.07e-05	9.04e-06	6.87e-06	9.09e-06	3.35e-05	3.45e-05	3.49e-05	6.61e-05	6.56e-05	6.26e-05	2.25e-05	2.73e-05	2.94e-05	5.46e-05	5e-05	5.62e-05	3.34e-05	3.27e-05	2.46e-05
115.26	5.97e-06	3.82e-06	2.7e-06	4.87e-05	4.96e-05	4.59e-05	1.49e-05	9.79e-06	8.31e-06	9.3e-06	7.57e-06	9.6e-06	3.54e-05	3.32e-05	3.73e-05	6.68e-05	6.69e-05	6.24e-05	2.34e-05	2.87e-05	3.06e-05	5.44e-05	4.89e-05	5.69e-05	3.27e-05	2.98e-05	2.3e-05
118.65	6.71e-06	4.28e-06	2.74e-06	4.9e-05	5.21e-05	4.9e-05	1.55e-05	1.27e-05	8.93e-06	8.44e-06	8.57e-06	9.34e-06	3.57e-05	3.53e-05	3.65e-05	6.98e-05	6.87e-05	6.09e-05	2.35e-05	2.9e-05	3.11e-05	5.91e-05	4.96e-05	5.42e-05	3.26e-05	3.55e-05	2.61e-05
122.04	5.81e-06	3.21e-06	2.94e-06	5.02e-05	5.55e-05	4.99e-05	1.7e-05	1.16e-05	8.05e-06	9.75e-06	8.99e-06	9.55e-06	3.54e-05	3.44e-05	3.72e-05	7.05e-05	6.77e-05	6.55e-05	2.54e-05	3.01e-05	3.18e-05	5.54e-05	5.01e-05	5.47e-05	3.36e-05	3.52e-05	2.54e-05
125.43	5.56e-06	4.15e-06	3.48e-06	5.37e-05	5.66e-05	5.21e-05	1.81e-05	1.11e-05	8.31e-06	8.47e-06	1e-05	1.14e-05	3.73e-05	3.76e-05	3.98e-05	6.99e-05	7.21e-05	6.65e-05	2.56e-05	3e-05	3.26e-05	6e-05	4.85e-05	5.43e-05	3.44e-05	3.23e-05	2.61e-05
128.82	4.87e-06	4.46e-06	3.39e-06	5.39e-05	5.82e-05	5.46e-05	1.58e-05	1.35e-05	9.09e-06	9.6e-06	8.9e-06	1.14e-05	3.8e-05	3.62e-05	3.84e-05	7.21e-05	7.3e-05	7.28e-05	2.67e-05	3.02e-05	3.36e-05	5.53e-05	4.99e-05	5.9e-05	3.4e-05	3.3e-05	2.62e-05
132.21	5.81e-06	3.58e-06	3.41e-06	5.7e-05	6.04e-05	5.51e-05	1.57e-05	1.22e-05	1.09e-05	8.47e-06	8.4e-06	1.05e-05	3.7e-05	3.66e-05	3.83e-05	7.63e-05	7.46e-05	6.95e-05	2.87e-05	3.22e-05	3.06e-05	5.77e-05	5.26e-05	5.68e-05	3.55e-05	3.62e-05	2.81e-05
135.6	6.08e-06	4.02e-06	2.85e-06	5.77e-05	6.05e-05	5.76e-05	1.6e-05	1.38e-05	9.04e-06	8.66e-06	8.24e-06	1.11e-05	3.83e-05	3.81e-05	3.8e-05	7.44e-05	7.56e-05	6.96e-05	2.81e-05	3.23e-05	3.21e-05	5.8e-05	5.41e-05	5.53e-05	3.28e-05	3.54e-05	2.87e-05
138.99	5.7e-06	3.32e-06	3.48e-06	5.81e-05	6.11e-05	5.72e-05	1.74e-05	1.48e-05	9.35e-06	9.34e-06	9.53e-06	1.27e-05	3.73e-05	3.84e-05	3.74e-05	7.76e-05	7.89e-05	7.09e-05	3.13e-05	3.62e-05	3.33e-05	6.11e-05	4.91e-05	5.95e-05	3.54e-05	3.85e-05	2.81e-05
142.38	5.54e-06	3.54e-06	2.16e-06	6.21e-05	6.37e-05	6.21e-05	1.7e-05	1.43e-05	8.83e-06	8.62e-06	8.16e-06	1.05e-05	3.78e-05	3.85e-05	3.87e-05	7.89e-05	7.73e-05	7.25e-05	3.19e-05	3.46e-05	3.21e-05	5.51e-05	5.5e-05	5.98e-05	3.54e-05	4.02e-05	2.91e-05
145.77	5.86e-06	3.97e-06	2.9e-06	6.35e-05	6.72e-05	6.12e-05	1.54e-05	1.4e-05	1e-05	9.53e-06	8.53e-06	1.05e-05	3.91e-05	4e-05	3.87e-05	8e-05	7.7e-05	7.26e-05	3.27e-05	3.7e-05	3.24e-05	5.98e-05	4.81e-05	5.41e-05	3.22e-05	3.92e-05	2.84e-05
149.16	5.25e-06	3.36e-06	3.01e-06	6.49e-05	6.61e-05	6.02e-05	1.5e-05	1.56e-05	9.97e-06	8.96e-06	9.11e-06	1.36e-05	3.94e-05	3.95e-05	4.08e-05	7.94e-05	7.75e-05	7.53e-05	3.29e-05	3.46e-05	3.49e-05	6.03e-05	5.05e-05	5.56e-05	3.86e-05	3.74e-05	3.1e-05
152.55	4.96e-06	3.82e-06	2.7e-06	6.52e-05	6.9e-05	6.48e-05	1.54e-05	1.56e-05	9.45e-06	9.15e-06	8.07e-06	1.38e-05	3.87e-05	3.84e-05	4.12e-05	7.82e-05	8.18e-05	7.43e-05	3.68e-05	3.69e-05	3.37e-05	5.78e-05	5.07e-05	5.82e-05	3.55e-05	3.41e-05	3.35e-05
155.94	5.99e-06	3.4e-06	2.67e-06	6.62e-05	7.12e-05	6.43e-05	1.75e-05	1.62e-05	1.15e-05	1.01e-05	9.69e-06	1.39e-05	4.01e-05	3.95e-05	3.81e-05	7.8e-05	8.01e-05	7.7e-05	3.51e-05	3.62e-05	3.68e-05	6.03e-05	4.89e-05	5.75e-05	3.46e-05	3.83e-05	3.25e-05
159.33	5.23e-06	3.58e-06	2.5e-06	6.52e-05	7.18e-05	6.71e-05	1.47e-05	1.58e-05	8.98e-06	9.83e-06	9.82e-06	1.42e-05	3.85e-05	3.94e-05	4e-05	8.16e-05	8.47e-05	7.91e-05	3.6e-05	3.75e-05	3.83e-05	5.98e-05	5.35e-05	6.19e-05	3.98e-05	4.29e-05	3.11e-05
162.72	4.38e-06	2.77e-06	2.79e-06	6.93e-05	7.21e-05	6.82e-05	1.55e-05	1.65e-05	1.08e-05	9.79e-06	7.82e-06	1.3e-05	4.03e-05	4.03e-05	4.09e-05	7.71e-05	8.28e-05	7.85e-05	3.89e-05	4.03e-05	3.83e-05	5.97e-05	5.16e-05	5.78e-05	3.88e-05	4.33e-05	3.22e-05
166.11	4.78e-06	3.62e-06	2.52e-06	6.87e-05	7.28e-05	6.86e-05	1.89e-05	1.78e-05	8.67e-06	1.05e-05	1.04e-05	1.17e-05	4.06e-05	4.1e-05	4.25e-05	8.14e-05	8.25e-05	7.96e-05	4.21e-05	3.87e-05	3.91e-05	6.17e-05	5.54e-05	5.74e-05	3.63e-05	4.15e-05	3.49e-05
169.5	5e-06	3.75e-06	3.08e-06	6.98e-05	7.31e-05	6.86e-05	1.66e-05	1.65e-05	1.11e-05	9.87e-06	9.44e-06	1.33e-05	4.17e-05	4.06e-05	4.04e-05	8.11e-05	8.5e-05	7.5e-05	4.15e-05	4.07e-05	3.81e-05	5.89e-05	5.02e-05	5.66e-05	4.22e-05	4.43e-05	3.8e-05
172.89	5.99e-06	3.86e-06	3.3e-06	7.06e-05	7.45e-05	6.94e-05	1.66e-05	1.57e-05	1.18e-05	9.87e-06	9.69e-06	1.39e-05	4.01e-05	4.05e-05	4.14e-05	8e-05	8.36e-05	7.89e-05	4.1e-05	4.31e-05	3.97e-05	6.15e-05	5.16e-05	5.85e-05	4.33e-05	4.4e-05	3.66e-05
176.28	5.77e-06	3.8e-06	3.39e-06	7.18e-05	7.79e-05	7.01e-05	1.81e-05	1.69e-05	1.12e-05	1.07e-05	1.13e-05	1.32e-05	4.12e-05	4.19e-05	4.27e-05	7.83e-05	8.53e-05	7.8e-05	4.21e-05	4.22e-05	4.17e-05	5.9e-05	4.97e-05	5.56e-05	4.35e-05	4.09e-05	3.83e-05
179.67	6.19e-06	4.33e-06	3.5e-06	7.18e-05	7.84e-05	7.02e-05	1.85e-05	1.81e-05	1.13e-05	9.26e-06	9.86e-06	1.29e-05	4.07e-05	4.2e-05	4.02e-05	7.96e-05	8.53e-05	7.97e-05	3.93e-05	4.36e-05	4.12e-05	5.96e-05	5.31e-05	5.92e-05	4.34e-05	4.2e-05	3.59e-05
183.06	4.91e-06	3.73e-06	3.03e-06	7.02e-05	7.67e-05	7.11e-05	1.74e-05	1.74e-05	1.05e-05	1.04e-05	9.32e-06	1.39e-05	4.08e-05	4.11e-05	4.2e-05	7.96e-05	8.64e-05	7.73e-05	4.45e-05	4.3e-05	4.25e-05	6.15e-05	4.96e-05	5.63e-05	5.14e-05	4.52e-05	3.55e-05
186.45	6.24e-06	3.75e-06	3.7e-06	7.32e-05	7.74e-05	7.14e-05	1.9e-05	1.8e-05	1.15e-05	9.49e-06	9.99e-06	1.48e-05	4.12e-05	4e-05	4.08e-05	7.92e-05	8.5e-05	8.02e-05	4.11e-05	4.71e-05	4.2e-05	6.2e-05	4.95e-05	5.39e-05	4.25e-05	4.04e-05	3.95e-05
189.84	5.3e-06	3.36e-06	3.01e-06	7.35e-05	7.6e-05	7.21e-05	1.8e-05	1.64e-05	1.16e-05	1.06e-05	1.06e-05	1.41e-05	3.91e-05	4.22e-05	4.06e-05	7.86e-05	8.73e-05	7.99e-05	4.36e-05	4.44e-05	4.19e-05	6.46e-05	4.87e-05	5.55e-05	4.39e-05	4.33e-05	4e-05
193.23	4.96e-06	3.56e-06	3.08e-06	7.49e-05	7.79e-05	7.38e-05	1.86e-05	1.85e-05	1.27e-05	1.04e-05	1.09e-05	1.32e-05	3.95e-05	4.04e-05	3.98e-05	7.91e-05	8.84e-05	7.69e-05	4.33e-05	4.33e-05	4.25e-05	5.6e-05	4.97e-05	5.37e-05	4.52e-05	4.84e-05	3.96e-05
196.62	5.59e-06	3.56e-06	2.76e-06	7.16e-05	7.91e-05	7.33e-05	1.75e-05	1.59e-05	1.26e-05	1.05e-05	1.12e-05	1.39e-05	4.16e-05	4.19e-05	4.08e-05	7.84e-05	8.81e-05	7.98e-05	4.28e-05	4.32e-05	4.22e-05	6.15e-05	5.1e-05	5.54e-05	4.38e-05	4.63e-05	4.02e-05
200.01	5.18e-06	4.17e-06	2.76e-06	7.21e-05	7.56e-05	7.31e-05	1.73e-05	1.71e-05	1.28e-05	1.18e-05	1.22e-05	1.4e-05	3.9e-05	4.17e-05	4.23e-05	7.76e-05	8.55e-05	7.95e-05	4.21e-05	4.45e-05	3.94e-05	6.25e-05	4.95e-05	5.31e-05	4.51e-05	4.64e-05	3.66e-05
203.4	4.6e-06	3.51e-06	2.96e-06	7.14e-05	7.93e-05	7.27e-05	1.94e-05	1.96e-05	1.32e-05	1.13e-05	1.15e-05	1.34e-05	4.1e-05	4.28e-05	4.04e-05	7.75e-05	8.33e-05	8.23e-05	4.23e-05	4.44e-05	4e-05	6.1e-05	4.89e-05	5.75e-05	4.66e-05	4.42e-05	4.14e-05
206.79	5.65e-06	3.58e-06	2.96e-06	7.22e-05	7.86e-05	7.2e-05	1.82e-05	1.65e-05	1.3e-05	1.1e-05	1.09e-05	1.41e-05	4.08e-05	4.07e-05	3.94e-05	7.69e-05	8.45e-05	7.89e-05	4.19e-05	4.39e-05	3.98e-05	5.88e-05	5.17e-05	5.32e-05	4.16e-05	4.98e-05	4.09e-05
210.18	4.82e-06	4.28e-06	3.21e-06	7.44e-05	7.96e-05	7.2e-05	1.81e-05	1.84e-05	1.33e-05	1.22e-05	1.23e-05	1.48e-05	4.04e-05	4.17e-05	4.01e-05	8.01e-05	8.44e-05	7.97e-05	4.16e-05	4.41e-05	3.82e-05	5.87e-05	4.87e-05	5.65e-05	4.65e-05	4.87e-05	4.46e-05
213.57	5.52e-06	3.36e-06	3.08e-06	7.15e-05	7.69e-05	7.17e-05	1.87e-05	1.79e-05	1.26e-05	1.11e-05	1.24e-05	1.52e-05	3.94e-05	3.97e-05	4.05e-05	7.47e-05	8.66e-05	8.12e-05	4.28e-05	4.37e-05	4.18e-05	5.76e-05	4.7e-05	5.29e-05	4.63e-05	4.7e-05	4.04e-05
216.96	5.59e-06	3.34e-06	2.76e-06	7.15e-05	7.56e-05	7.38e-05	1.79e-05	1.75e-05	1.41e-05	1.06e-05	1.13e-05	1.47e-05	3.98e-05	4.01e-05	3.86e-05	7.55e-05	8.32e-05	8.05e-05	4.16e-05	4.46e-05	4.02e-05	5.67e-05	4.8e-05	5.36e-05	4.75e-05	4.9e-05	3.91e-05
220.35	5.47e-06	3.32e-06	2.74e-06	7.26e-05	7.62e-05	7.21e-05	1.62e-05	1.77e-05	1.41e-05	1.17e-05	1.3e-05	1.58e-05	3.84e-05	4e-05	3.9e-05	7.61e-05	8.38e-05	7.71e-05	4.21e-05	4.21e-05	4e-05	5.38e-05	4.7e-05	5.04e-05	4.41e-05	4.33e-05	4e-05
223.74	5.05e-06	2.92e-06	2.32e-06	7.22e-05	7.72e-05	7.28e-05	1.76e-05	1.76e-05	1.24e-05	1.1e-05	1.17e-05	1.36e-05	4.1e-05	4.1e-05	4.06e-05	8.03e-05	8.52e-05	7.85e-05	4.12e-05	4.23e-05	3.83e-05	5.64e-05	4.74e-05	5.5e-05	4.69e-05	4.62e-05	4.01e-05
227.13	4.96e-06	3.07e-06	2.83e-06	7.04e-05	7.93e-05	7.12e-05	1.64e-05	1.57e-05	1.45e-05	1.24e-05	1.24e-05	1.32e-05	3.82e-05	3.93e-05	3.93e-05	8e-05	8.24e-05	7.65e-05	4.27e-05	4.17e-05	4.27e-05	5.55e-05	4.7e-05	5.21e-05	4.37e-05	4.71e-05	3.82e-05
230.52	4.82e-06	3.56e-06	2.7e-06	7.19e-05	7.52e-05	7.02e-05	1.7e-05	1.52e-05	1.26e-05	1.13e-05	1.31e-05	1.57e-05	3.78e-05	3.88e-05	3.91e-05	7.67e-05	8.27e-05	7.81e-05	4.14e-05	4.33e-05	4e-05	5.64e-05	4.7e-05	5.3e-05	4.4e-05	4.93e-05	3.85e-05
233.91	4.69e-06	3.21e-06	1.87e-06	7.25e-05	7.63e-05	7.33e-05	1.8e-05	1.65e-05	1.3e-05	1.21e-05	1.34e-05	1.35e-05	3.93e-05	4.01e-05	3.83e-05	7.55e-05	8.26e-05	7.9e-05	4.12e-05	4.41e-05	4.07e-05	5.64e-05	4.75e-05	5.21e-05	4.79e-05	5.04e-05	4.02e-05
237.3	4.55e-06	3.84e-06	3.16e-06	6.94e-05	7.56e-05	7.22e-05	1.82e-05	1.66e-05	1.31e-05	1.09e-05	1.25e-05	1.51e-05	3.74e-05	3.89e-05	3.85e-05	7.75e-05	8.25e-05	7.9e-05	4.12e-05	4.11e-05	4.29e-05	5.73e-05	4.68e-05	4.95e-05	4.35e-05	5.08e-05	3.97e-05
240.69	4.6e-06	3.1e-06	2.18e-06	6.99e-05	7.32e-05	7.13e-05	1.56e-05	1.64e-05	1.36e-05	1.08e-05	1.21e-05	1.35e-05	3.59e-05	3.98e-05	3.98e-05	7.48e-05	8.52e-05	7.78e-05	4.06e-05	3.98e-05	4.4e-05	5.92e-05	4.78e-05	5.31e-05	4.67e-05	5.03e-05	3.93e-05
244.08	5.14e-06	3.27e-06	2.34e-06	6.66e-05	7.46e-05	6.86e-05	1.97e-05	1.7e-05	1.43e-05	1.15e-05	1.2e-05	1.48e-05	3.81e-05	3.85e-05	3.88e-05	7.42e-05	8.08e-05	7.86e-05	4.08e-05	4.35e-05	3.79e-05	5.58e-05	4.37e-05	5.28e-05	4.51e-05	5.21e-05	3.91e-05
247.47	5.74e-06	3.56e-06	2.96e-06	6.98e-05	7.62e-05	6.96e-05	1.88e-05	1.68e-05	1.32e-05	1.1e-05	1.28e-05	1.39e-05	3.76e-05	3.89e-05	3.79e-05	7.45e-05	8.08e-05	8.06e-05	3.93e-05	4.51e-05	4.04e-05	5.44e-05	4.59e-05	4.94e-05	4.55e-05	4.65e-05	3.94e-05
250.86	4.98e-06	3.58e-06	2.7e-06	6.85e-05	7.4e-05	6.72e-05	1.79e-05	1.77e-05	1.4e-05	1.13e-05	1.22e-05	1.51e-05	3.77e-05	3.8e-05	3.79e-05	7.42e-05	8.05e-05	7.78e-05	4.25e-05	4.08e-05	4.05e-05	5.63e-05	4.36e-05	5.25e-05	4.55e-05	5.02e-05	3.95e-05
254.25	5.32e-06	3.03e-06	2.7e-06	6.74e-05	7.37e-05	6.78e-05	1.85e-05	1.71e-05	1.39e-05	1.19e-05	1.27e-05	1.5e-05	3.71e-05	3.84e-05	3.82e-05	7.61e-05	7.97e-05	7.69e-05	3.81e-05	4.21e-05	4.02e-05	5.27e-05	4.56e-05	4.69e-05	4.7e-05	4.73e-05	4.04e-05
257.64	4.26e-06	2.99e-06	3.1e-06	6.72e-05	7.26e-05	6.79e-05	1.54e-05	1.56e-05	1.28e-05	1.17e-05	1.24e-05	1.34e-05	3.55e-05	3.66e-05	3.75e-05	7.61e-05	7.8e-05	7.55e-05	4.15e-05	3.83e-05	3.79e-05	5.11e-05	4.95e-05	4.8e-05	4.83e-05	4.65e-05	3.67e-05
261.03	5.39e-06	3.4e-06	2.65e-06	6.81e-05	7.08e-05	6.54e-05	1.76e-05	1.63e-05	1.25e-05	1.17e-05	1.38e-05	1.38e-05	3.62e-05	3.62e-05	3.86e-05	7.41e-05	7.7e-05	7.47e-05	4.03e-05	4.02e-05	4.09e-05	5.16e-05	4.66e-05	4.9e-05	4.69e-05	4.83e-05	3.94e-05
264.42	4.33e-06	3.25e-06	2.83e-06	6.64e-05	7.07e-05	6.44e-05	1.68e-05	1.8e-05	1.39e-05	1.17e-05	1.37e-05	1.42e-05	3.66e-05	3.64e-05	3.7e-05	7.38e-05	7.74e-05	7.68e-05	3.76e-05	4.19e-05	3.92e-05	5.07e-05	4.44e-05	4.91e-05	4.45e-05	4.92e-05	3.74e-05
267.81	4.55e-06	3.45e-06	2.67e-06	6.58e-05	7.03e-05	6.48e-05	1.56e-05	1.61e-05	1.19e-05	1.15e-05	1.17e-05	1.35e-05	3.57e-05	3.65e-05	3.63e-05	7.04e-05	7.48e-05	7.49e-05	3.77e-05	4.07e-05	4.02e-05	5.47e-05	4.22e-05	4.6e-05	4.39e-05	4.95e-05	3.9e-05
271.2	4.82e-06	3.12e-06	1.94e-06	6.51e-05	6.92e-05	6.21e-05	1.81e-05	1.68e-05	1.4e-05	1.2e-05	1.2e-05	1.37e-05	3.45e-05	3.62e-05	3.65e-05	7.38e-05	7.2e-05	7.64e-05	3.64e-05	4.04e-05	4.08e-05	5.25e-05	4.32e-05	4.77e-05	4.25e-05	4.53e-05	3.62e-05
274.59	4.71e-06	2.81e-06	2.76e-06	6.21e-05	6.87e-05	6.3e-05	1.76e-05	1.76e-05	1.35e-05	1.12e-05	1.34e-05	1.22e-05	3.35e-05	3.66e-05	3.73e-05	7.39e-05	7.55e-05	7.49e-05	3.67e-05	4.29e-05	3.95e-05	5e-05	4.38e-05	4.54e-05	4.44e-05	4.64e-05	3.96e-05
277.98	4.91e-06	3.29e-06	2.61e-06	6.25e-05	6.82e-05	6.38e-05	1.55e-05	1.88e-05	1.36e-05	1.22e-05	1.29e-05	1.26e-05	3.46e-05	3.63e-05	3.61e-05	7.02e-05	7.21e-05	7.21e-05	3.71e-05	3.95e-05	4.14e-05	5.28e-05	4.5e-05	4.65e-05	4.35e-05	4.89e-05	3.72e-05
281.37	4.94e-06	2.57e-06	2.38e-06	6.29e-05	6.36e-05	6.04e-05	1.72e-05	1.67e-05	1.23e-05	1.11e-05	1.24e-05	1.29e-05	3.46e-05	3.51e-05	3.5e-05	7.04e-05	7.4e-05	7.56e-05	3.86e-05	4.09e-05	4.09e-05	4.76e-05	4.14e-05	4.42e-05	4.07e-05	4.73e-05	3.86e-05
284.76	4.55e-06	3.4e-06	2.25e-06	6.08e-05	6.39e-05	5.95e-05	1.55e-05	1.64e-05	1.2e-05	1.29e-05	1.2e-05	1.25e-05	3.53e-05	3.4e-05	3.58e-05	6.84e-05	7.13e-05	7.38e-05	3.88e-05	3.95e-05	3.89e-05	4.71e-05	4.24e-05	4.41e-05	4.33e-05	4.88e-05	3.58e-05
288.15	4.67e-06	2.99e-06	2.36e-06	6.25e-05	6.37e-05	5.95e-05	1.67e-05	1.75e-05	1.32e-05	1.12e-05	1.38e-05	1.32e-05	3.38e-05	3.34e-05	3.49e-05	7.05e-05	7.22e-05	7.46e-05	3.65e-05	4e-05	3.92e-05	4.68e-05	4.32e-05	4.71e-05	4.48e-05	4.79e-05	3.45e-05
291.54	4.55e-06	3.18e-06	2.34e-06	5.96e-05	6.3e-05	5.93e-05	1.39e-05	1.78e-05	1.4e-05	1.02e-05	1.36e-05	1.14e-05	3.28e-05	3.48e-05	3.53e-05	7.12e-05	7.06e-05	7.22e-05	3.6e-05	4.06e-05	3.99e-05	4.95e-05	4.29e-05	4.48e-05	4.17e-05	4.46e-05	3.35e-05
294.93	4.67e-06	3.05e-06	2.52e-06	5.98e-05	6.22e-05	5.86e-05	1.61e-05	1.61e-05	1.29e-05	1.16e-05	1.21e-05	1.27e-05	3.4e-05	3.31e-05	3.36e-05	6.57e-05	6.85e-05	7.6e-05	3.84e-05	3.9e-05	3.64e-05	4.51e-05	4.3e-05	4.28e-05	3.94e-05	4.42e-05	3.75e-05
298.32	4.06e-06	2.94e-06	2.14e-06	5.82e-05	6.15e-05	5.75e-05	1.57e-05	1.66e-05	1.36e-05	1.1e-05	1.14e-05	1.51e-05	3.16e-05	3.37e-05	3.39e-05	6.86e-05	6.88e-05	7.26e-05	3.87e-05	3.88e-05	3.75e-05	4.78e-05	4.02e-05	4.24e-05	4.16e-05	4.91e-05	3.43e-05
301.71	3.95e-06	2.92e-06	2.94e-06	5.6e-05	6.11e-05	5.76e-05	1.63e-05	1.7e-05	1.21e-05	1.21e-05	1.15e-05	1.22e-05	3.19e-05	3.39e-05	3.33e-05	6.5e-05	7.05e-05	6.87e-05	3.68e-05	4.03e-05	3.57e-05	4.58e-05	4.11e-05	4.11e-05	3.8e-05	4.77e-05	3.34e-05
305.1	3.99e-06	3.12e-06	2.32e-06	5.78e-05	5.93e-05	5.72e-05	1.46e-05	1.62e-05	1.13e-05	1.08e-05	1.24e-05	1.29e-05	3.17e-05	3.28e-05	3.15e-05	6.54e-05	6.99e-05	6.99e-05	3.62e-05	3.51e-05	3.94e-05	4.66e-05	4.04e-05	4.39e-05	4.45e-05	4.2e-05	3.24e-05
308.49	3.99e-06	3.03e-06	1.98e-06	5.43e-05	5.67e-05	5.57e-05	1.61e-05	1.46e-05	1.09e-05	1.21e-05	1.21e-05	1.3e-05	3.2e-05	3.4e-05	3.34e-05	6.57e-05	6.82e-05	6.89e-05	3.55e-05	3.69e-05	3.9e-05	4.24e-05	4.09e-05	4.38e-05	4.41e-05	4.01e-05	3.48e-05
311.88	3.52e-06	2.96e-06	2.38e-06	5.59e-05	5.71e-05	5.46e-05	1.31e-05	1.67e-05	1.24e-05	1.15e-05	1.18e-05	1.27e-05	2.98e-05	3.12e-05	3.2e-05	6.49e-05	6.2e-05	6.88e-05	3.76e-05	3.7e-05	3.66e-05	4.65e-05	4.02e-05	4.2e-05	4.24e-05	4.29e-05	3.5e-05
315.27	4.17e-06	3.29e-06	2.03e-06	5.46e-05	5.75e-05	5.44e-05	1.45e-05	1.56e-05	1.14e-05	1.05e-05	1.12e-05	1.22e-05	3.12e-05	3.23e-05	3.27e-05	6.36e-05	6.66e-05	6.98e-05	3.64e-05	3.44e-05	3.51e-05	4.28e-05	3.62e-05	3.84e-05	3.88e-05	4.29e-05	3.24e-05
318.66	3.21e-06	2.39e-06	2.32e-06	5.33e-05	5.61e-05	5.38e-05	1.36e-05	1.56e-05	1.25e-05	1.16e-05	1.23e-05	1.23e-05	2.94e-05	3.04e-05	3.13e-05	6.43e-05	6.68e-05	6.91e-05	3.62e-05	3.76e-05	3.43e-05	4.44e-05	3.52e-05	3.99e-05	4.03e-05	4.34e-05	3.52e-05
322.05	3.57e-06	2.77e-06	1.74e-06	5.25e-05	5.41e-05	5.3e-05	1.31e-05	1.47e-05	1.24e-05	1.09e-05	1.11e-05	1.35e-05	2.92e-05	3.21e-05	3.14e-05	6.36e-05	6.28e-05	6.8e-05	3.81e-05	3.43e-05	3.4e-05	4.03e-05	3.65e-05	3.97e-05	4e-05	4.19e-05	3.08e-05
325.44	3.3e-06	2.53e-06	1.89e-06	5.18e-05	5.63e-05	4.94e-05	1.22e-05	1.35e-05	1.12e-05	1.01e-05	1.1e-05	1.24e-05	2.92e-05	3.19e-05	3.15e-05	6.02e-05	5.79e-05	6.3e-05	3.55e-05	3.44e-05	3.51e-05	3.96e-05	3.83e-05	3.91e-05	3.69e-05	4.15e-05	3.5e-05
328.83	3.32e-06	2.44e-06	2.07e-06	5.16e-05	5.14e-05	5.01e-05	1.26e-05	1.44e-05	1.22e-05	1.07e-05	9.36e-06	1.15e-05	2.9e-05	3e-05	2.98e-05	6.04e-05	6.14e-05	6.51e-05	3.51e-05	3.18e-05	3.28e-05	3.82e-05	3.59e-05	3.72e-05	3.82e-05	3.9e-05	3.49e-05
332.22	4.31e-06	2.81e-06	1.67e-06	4.93e-05	5.18e-05	4.94e-05	1.3e-05	1.47e-05	1.23e-05	9.26e-06	1.13e-05	1.25e-05	2.96e-05	3.03e-05	2.92e-05	5.94e-05	6.22e-05	6.66e-05	3.33e-05	3.35e-05	3.28e-05	4.09e-05	3.51e-05	3.9e-05	3.78e-05	4.46e-05	3.36e-05
335.61	3.3e-06	2.2e-06	1.65e-06	4.88e-05	5.01e-05	4.91e-05	1.02e-05	1.31e-05	1.05e-05	8.96e-06	1.11e-05	1.09e-05	2.76e-05	2.99e-05	2.98e-05	5.73e-05	5.92e-05	6.2e-05	3.7e-05	3.06e-05	3.2e-05	3.98e-05	3.53e-05	3.71e-05	3.52e-05	4.1e-05	3.04e-05
339	3.16e-06	2.15e-06	1.74e-06	4.87e-05	4.95e-05	4.68e-05	1.2e-05	1.33e-05	1.17e-05	8.44e-06	1.01e-05	1.12e-05	2.79e-05	2.8e-05	2.85e-05	5.62e-05	5.92e-05	6.09e-05	3.13e-05	3.3e-05	2.96e-05	3.61e-05	3.54e-05	3.68e-05	3.58e-05	3.98e-05	3.04e-05

## Sheet: Sfig8b
Time after PMA stimulation (min)	Apocynin 100uM	Apocynin 100uM	Apocynin 33.3uM	Apocynin 33.3uM	Apocynin 11.1uM	Apocynin 11.1uM	Apocynin 3.7uM	Apocynin 3.7uM	Apocynin 1.2uM	Apocynin 1.2uM	Apocynin 0.4uM	Apocynin 0.4uM	Apocynin 0.14uM	Apocynin 0.14uM	Apocynin 0.046uM	Apocynin 0.046uM
0	134	149	475	374	1159	999	1943	1629	2691	2435	3118	3068	3426	3542	3884	4115
3.38	186	204	477	393	1112	890	1810	1597	2479	2254	2873	2696	3454	3502	3751	3905
6.76	222	214	535	407	1101	980	1966	1700	2751	2346	3259	2855	4152	4132	4260	4332
10.14	206	230	531	495	1272	1136	2152	1785	2970	2658	3632	3082	4441	4384	4616	4725
13.52	243	204	589	485	1374	1207	2456	2015	3325	2944	3993	3276	4864	4789	5096	5194
16.9	234	185	660	530	1447	1322	2499	2178	3590	3226	4425	3684	5288	5029	5365	5672
20.28	228	213	645	582	1503	1463	2655	2324	3934	3317	4738	3896	5461	5025	5794	5953
23.66	293	219	754	637	1689	1602	2795	2436	4124	3517	5012	4155	5796	5388	6200	6404
27.04	283	275	835	666	1745	1588	2885	2511	4412	3739	5321	4383	5814	5545	6399	6755
30.42	297	299	863	713	1879	1755	2943	2540	4573	3903	5437	4597	5964	5661	6724	6809
33.8	375	303	950	764	1898	1764	3032	2734	4830	4186	5562	4754	6197	5836	6885	7106
37.18	342	311	889	762	2010	1806	3220	2776	5080	4386	5816	4868	6338	5904	7413	7467
40.56	355	337	943	812	2053	1843	3224	2923	5040	4421	5872	5082	6372	5912	7355	7452
43.94	416	322	1000	905	2110	1918	3342	2901	5052	4563	6036	5283	6542	6238	7680	7513
47.32	353	320	959	934	2153	1963	3416	3027	5231	4589	6146	5261	6593	6275	7678	7476
50.7	394	393	1004	975	2077	1984	3451	3012	5222	4721	6194	5326	6521	6316	7579	7472
54.08	391	355	991	1004	2218	2042	3511	3121	5277	4689	6310	5423	6598	6301	7706	7393
57.46	406	369	1006	963	2249	2028	3566	3070	5241	4614	6110	5441	6558	6499	7727	7385
60.84	416	370	1024	953	2269	2056	3497	3022	5183	4621	6074	5493	6526	6432	7768	7512
64.22	434	391	1045	1031	2188	1995	3574	3130	5244	4717	6054	5302	6434	6428	7756	7242
67.6	444	386	1027	997	2219	2001	3497	3230	5077	4595	5881	5479	6497	6314	7588	7121
70.98	439	408	1050	973	2147	2034	3658	3209	5185	4527	6038	5530	6469	6191	7426	6954
74.36	429	359	1075	994	2259	1985	3545	3144	4993	4517	5920	5215	6488	6264	7237	6953
77.74	416	373	1016	977	2194	2023	3533	3123	4948	4571	6002	5402	6222	5998	7426	6927
81.12	409	361	1015	972	2151	1991	3555	3078	4824	4596	5787	5195	6291	6062	7208	6760
84.5	414	369	1011	963	2117	1907	3340	3027	4619	4414	5659	5146	6067	5967	6841	6477
87.88	425	316	954	953	2196	1927	3405	2863	4662	4255	5433	5080	5865	5811	6823	6260
91.26	395	337	967	873	2038	1878	3403	2904	4456	4283	5448	4932	5686	5669	6560	6270
94.64	390	320	971	813	1940	1760	3204	2786	4408	4164	5387	4743	5565	5525	6305	6063
98.02	376	329	863	769	2008	1856	3165	2624	4316	4173	5196	4680	5501	5279	6386	5836
101.4	348	330	864	829	1878	1748	3103	2722	4122	4057	4896	4555	5305	5165	6233	5938
104.78	336	293	864	810	1862	1708	3101	2643	4115	3850	4807	4496	4957	5102	5809	5644
108.16	371	302	845	760	1850	1569	2981	2517	4001	3814	4645	4374	4874	4936	5912	5698
111.54	299	325	867	738	1781	1611	2985	2506	3970	3723	4568	4094	4835	4753	5722	5362
114.92	310	271	810	727	1784	1530	2896	2420	3826	3685	4476	4365	4814	4786	5411	5388
118.3	295	266	861	722	1777	1535	2847	2337	3770	3704	4447	4126	4702	4696	5619	5264
121.68	285	262	758	713	1812	1523	2852	2290	3659	3761	4372	4054	4585	4586	5549	5102
125.06	303	276	796	768	1785	1602	2820	2235	3632	3669	4369	3956	4622	4558	5359	5111
128.44	297	271	760	750	1720	1532	2796	2260	3566	3593	4293	4047	4554	4509	5523	5082
131.82	310	298	830	729	1729	1623	2860	2248	3487	3692	4378	4080	4647	4674	5479	5156
135.2	323	284	827	693	1739	1621	2837	2253	3525	3441	4186	3875	4386	4600	5303	5082
138.58	302	268	794	763	1780	1533	2776	2265	3414	3560	4217	3910	4403	4343	5326	4925
141.96	291	269	851	689	1730	1613	2687	2081	3384	3383	4064	3723	4439	4333	5230	4849
145.34	273	274	780	725	1664	1540	2631	2148	3259	3318	3955	3714	4175	4309	5156	4573
148.72	265	279	758	730	1715	1541	2549	2095	3264	3248	3848	3731	4220	4068	4965	4587
152.1	310	281	772	709	1744	1481	2498	2069	3150	3186	3826	3694	4030	4053	4921	4406
155.48	269	259	750	663	1656	1394	2433	2002	3285	3085	3741	3567	3858	3980	4729	4384
158.86	272	238	773	634	1626	1416	2349	1953	3102	3076	3684	3561	3759	3897	4709	4402
162.24	266	282	730	643	1593	1441	2350	1943	2964	3008	3607	3431	3759	3692	4518	4060
165.62	268	247	675	683	1514	1430	2295	1938	2946	3004	3585	3344	3641	3759	4432	3891
169	276	267	706	608	1513	1362	2208	2006	3079	2859	3590	3181	3714	3542	4319	3985
172.38	247	235	693	617	1517	1335	2208	1786	2763	2844	3408	3173	3569	3666	4209	3875
175.76	270	229	732	648	1477	1302	2129	1774	2859	2762	3510	3255	3449	3421	4039	3815
179.14	229	203	615	603	1418	1322	2058	1708	2700	2769	3345	3105	3337	3363	3900	3633
182.52	223	252	681	569	1408	1272	2058	1684	2642	2611	3165	3070	3221	3258	3797	3376
185.9	231	241	569	561	1370	1189	1906	1698	2666	2565	3138	3004	3069	3255	3701	3443
189.28	222	236	617	587	1340	1196	1952	1652	2504	2534	3050	3045	2985	3186	3505	3237
192.66	232	217	564	559	1310	1170	1862	1616	2589	2419	2938	2861	2894	3187	3387	3187
196.04	208	236	606	565	1243	1162	1962	1608	2550	2456	2956	2942	2935	2964	3474	3075
199.42	242	217	608	553	1297	1210	1847	1605	2483	2439	2821	2848	2811	3077	3416	2913
202.8	213	229	528	552	1238	1122	1820	1505	2368	2370	2710	2743	2673	2935	3109	2926
206.18	245	220	547	544	1167	1086	1753	1521	2358	2261	2644	2797	2753	2843	3171	2751
209.56	220	222	570	549	1250	1101	1783	1515	2288	2172	2633	2567	2683	2769	3021	2698
212.94	236	207	530	494	1220	1115	1730	1492	2254	2233	2497	2590	2634	2725	2944	2504
216.32	216	179	503	459	1145	1028	1692	1429	2215	2192	2392	2482	2504	2812	2822	2665
219.7	243	193	528	457	1112	1054	1659	1378	2162	2149	2467	2468	2469	2642	2856	2590
223.08	210	159	497	472	1093	958	1573	1344	2066	2084	2363	2354	2361	2557	2701	2411
226.46	190	197	513	443	1079	940	1593	1313	1994	1888	2303	2267	2318	2404	2742	2449
229.84	206	220	478	447	1044	901	1602	1289	1996	1879	2277	2285	2257	2370	2739	2375
233.22	213	167	432	382	959	941	1512	1252	1884	1890	2206	2170	2154	2296	2592	2232
236.6	159	172	460	451	988	965	1432	1197	1889	1826	2092	2117	2140	2184	2580	2246
239.98	156	185	450	457	941	850	1356	1222	1795	1924	2030	2124	2070	2150	2423	2123
243.36	186	177	459	438	908	844	1394	1268	1712	1751	1981	1963	2076	2031	2387	2173
246.74	173	186	370	354	910	817	1366	1145	1619	1678	1939	1989	2039	1946	2354	2063
250.12	164	165	401	407	887	820	1253	1076	1643	1669	1880	1922	1893	2040	2343	1972
253.5	189	180	390	439	899	826	1223	1066	1782	1629	1745	1926	1864	1993	2240	1994
256.88	155	172	367	398	852	778	1201	1101	1542	1619	1779	1803	1831	1922	2225	1886
260.26	167	166	392	409	786	788	1237	1115	1492	1630	1796	1744	1808	1846	2226	1918
263.64	176	159	387	384	834	764	1134	1055	1548	1474	1708	1758	1796	1783	2058	1841
267.02	164	169	375	380	841	713	1206	1019	1456	1455	1676	1633	1625	1768	2023	1775
270.4	160	176	328	359	768	788	1132	999	1494	1367	1699	1639	1583	1679	1926	1856
273.78	158	175	354	371	780	706	1122	986	1385	1434	1605	1699	1711	1737	2019	1703
277.16	175	188	338	325	753	689	1063	936	1366	1353	1573	1549	1537	1728	1899	1682
280.54	121	153	305	335	734	639	1107	963	1319	1409	1513	1530	1564	1570	1777	1572
283.92	151	153	332	371	761	666	982	848	1248	1284	1528	1551	1544	1548	1818	1566
287.3	160	169	335	343	766	664	971	912	1324	1286	1456	1534	1521	1566	1712	1493
290.68	154	188	317	350	756	650	963	893	1190	1249	1433	1532	1411	1552	1726	1470
294.06	150	169	323	328	687	658	941	868	1219	1253	1472	1497	1393	1529	1713	1447
297.44	132	156	330	322	710	655	926	830	1243	1221	1477	1536	1361	1483	1685	1449
300.82	151	166	320	353	703	672	940	783	1214	1173	1487	1467	1350	1455	1565	1445
304.2	149	156	300	340	667	650	921	788	1190	1191	1411	1457	1267	1374	1611	1356
307.58	146	154	311	326	685	600	942	769	1119	1149	1377	1419	1339	1331	1591	1296
310.96	123	143	330	299	694	619	853	746	1201	1137	1335	1335	1257	1310	1482	1286
314.34	125	164	294	296	689	611	898	752	1120	1094	1356	1400	1336	1342	1413	1328
317.72	149	132	318	303	660	620	856	715	1110	1117	1269	1394	1260	1328	1490	1268
321.1	130	131	307	348	627	635	855	769	1148	1061	1251	1339	1224	1268	1458	1281
324.48	154	140	271	308	602	637	839	738	1080	1078	1299	1260	1222	1261	1368	1228
327.86	153	159	260	278	703	570	823	722	1045	1050	1239	1326	1219	1168	1364	1197
331.24	146	129	275	297	628	570	801	702	1044	1036	1225	1259	1288	1258	1413	1171
334.62	124	129	274	287	592	536	808	639	984	989	1152	1256	1218	1208	1358	1240
338	127	147	238	266	637	588	790	697	897	943	1112	1151	1118	1146	1272	1181

## Sheet: Sfig9a
Time after PMA stimulation (min)	HL60 stimulated		HL60 unstimulated		HL60 NOX2 KO stimulated		HL60 NOX2 KO unstimulated
0	149	122	102	169	58	64	56	52
2.77	702	822	111	194	89	82	92	81
5.54	1446	1554	113	125	81	68	81	61
8.31	2257	2103	97	137	71	75	83	65
11.08	2916	2568	83	106	86	104	96	83
13.85	3543	3119	114	111	63	91	66	57
16.62	3937	3686	92	114	82	79	84	50
19.39	4582	4282	97	90	66	78	88	61
22.16	5230	5045	62	74	61	47	53	43
24.93	5662	5630	82	83	96	72	63	50
27.7	5978	6317	85	92	77	74	74	72
30.47	6383	6990	72	84	53	59	59	71
33.24	6560	7652	91	71	76	102	52	62
36.01	7162	8150	61	63	60	77	53	77
38.78	7265	8472	76	61	61	87	56	69
41.55	7497	8900	83	71	75	80	62	89
44.32	7789	8930	70	70	68	67	58	55
47.09	7558	9253	82	58	75	77	50	81
49.86	7607	9226	78	76	76	79	78	70
52.63	7782	9088	71	67	75	89	63	74
55.4	7814	9110	87	80	79	73	71	75
58.17	7691	8970	66	67	72	91	50	73
60.94	7595	8869	87	63	82	79	55	83
63.71	7264	8669	89	73	85	63	68	73
66.48	7092	8316	101	58	80	82	60	65
69.25	6890	7998	103	75	79	85	79	84
72.02	6585	7672	91	57	85	85	53	81
74.79	6268	7509	85	81	97	92	86	93
77.56	6027	7528	83	75	84	105	59	80
80.33	5691	7156	91	79	82	83	69	70
83.1	5511	7101	97	60	97	98	61	71
85.87	5307	6824	86	69	95	88	72	90
88.64	4975	6556	69	67	102	93	62	71
91.41	4850	6347	78	69	85	84	55	69
94.18	4777	5941	87	73	94	77	61	84
96.95	4519	5799	73	62	98	99	74	100
99.72	4213	5634	78	54	81	112	70	81
102.49	4221	5444	83	69	92	106	75	68
105.26	3966	5118	92	72	108	110	87	83
108.03	3745	5053	85	62	101	100	69	100
110.8	3687	4757	83	55	98	97	78	83
113.57	3586	4773	80	84	85	96	69	87
116.34	3302	4610	88	73	106	107	68	86
119.11	3086	4484	82	74	113	117	86	77
121.88	2913	4314	89	81	81	101	68	86
124.65	2813	4078	101	54	90	99	93	102
127.42	2615	3955	85	83	98	97	65	81
130.19	2456	3719	101	75	91	100	72	77
132.96	2552	3640	92	54	98	96	75	86
135.73	2271	3457	82	80	104	96	62	78
138.5	2161	3442	106	65	98	95	77	71
141.27	2129	3089	86	71	84	80	57	100
144.04	1938	2995	92	78	67	105	88	87
146.81	1888	2944	86	66	99	99	58	87
149.58	1718	2772	86	67	91	81	83	84
152.35	1654	2674	71	71	84	94	87	76
155.12	1525	2556	74	63	88	137	60	101
157.89	1504	2456	91	68	123	97	74	87
160.66	1396	2330	91	77	101	82	80	89
163.43	1265	2262	113	84	107	82	76	83
166.2	1255	2113	90	60	107	101	58	87
168.97	1203	2031	117	70	106	109	67	88
171.74	1131	1966	75	70	84	90	68	87
174.51	1070	1885	75	69	100	97	65	71
177.28	1071	1857	94	84	96	103	71	93
180.05	1003	1722	76	54	82	83	63	81
182.82	922	1644	59	49	98	82	67	75
185.59	907	1590	70	62	74	83	44	74
188.36	887	1581	79	66	100	89	52	71
191.13	847	1450	85	51	83	77	69	86
193.9	821	1340	59	54	87	82	87	67
196.67	733	1343	77	62	80	97	64	84
199.44	695	1292	77	56	72	95	55	76
202.21	732	1233	66	57	86	84	66	71
204.98	644	1143	75	54	86	91	60	63
207.75	627	1133	86	60	87	104	49	70
210.52	600	1082	74	59	82	97	60	72
213.29	584	980	72	60	86	75	56	76
216.06	577	926	94	55	76	102	55	87
218.83	515	880	72	51	93	85	56	69
221.6	501	890	60	80	87	77	61	77
224.37	488	842	72	61	96	75	48	75
227.14	463	768	57	66	92	71	73	70
229.91	480	760	82	70	83	90	75	62
232.68	424	748	77	70	86	107	69	74
235.45	407	712	87	59	98	102	65	73
238.22	409	659	84	72	75	96	53	80
240.99	336	627	76	66	96	80	76	76
243.76	314	621	69	52	70	70	59	76
246.53	328	618	67	63	71	77	44	72
249.3	324	563	63	65	67	90	58	65
252.07	310	506	77	49	80	83	61	63
254.84	310	520	70	59	76	87	50	56
257.61	310	520	68	53	68	86	57	60
260.38	270	518	60	51	92	77	44	61
263.15	260	455	65	55	65	79	44	65
265.92	276	429	68	52	79	84	54	58
268.69	230	427	75	61	65	91	63	49
271.46	217	380	73	53	62	88	37	56
274.23	223	394	73	56	64	80	35	57
277	213	357	64	53	74	90	51	54

## Sheet: Sfig9g
concentration (nM)	7G5 IgG				concentration (nM)	7G5 Fab
100	1688.63	1828.49	1951.84		300	130.91	146.34	148.72
33.3333	1546.54	1628.88	1616.63		100	134.31	135.34	133.78
11.1111	1034.46	1040.98	1076.98		33.3333	121.99	109.88	107.62
3.7037	633.49	595.23	596.41		11.1111	80.03	84.05	79.61
1.23457	334.32	291.35	323.41		3.7037	53.3	52.04	51.63
0.411523	125.54	115.09	114.61		1.23457	33.06	29.17	27.96
0.137174	26.87	28.46	26.22		0.411523	14.76	12.99	10.85
0.0457247	9.83	8.06	10.18		0.137174	3.28	5.08	6.21

## Sheet: Sfig9i
Time (min)	NOX2 all			NOX2 all + 1uM 7G5 IgG			NOX2 all + 1uM 7G5 Fab			NOX2 all + 1uM anti-gp120 IgG			NOX2 membranes			NOX2 cytosolic subunits			NOX2 all (- LiDS)			NOX2 all (- NADPH)
Before addition of NADPH	1914	1895	859	800	972	860	728	785	1058	897	764	821	8312	6851	6034	554	529	518	1048	1042	1085	801	801	877
0.5667	3933866	4366938	4595286	3745209	3581209	3659157	3949541	3707705	3474606	3519315	3875071	3696518	522	512	504	421	412	394	469467	523630	526501	784	675	847
1.1334	3204996	3572021	3666555	3104844	3021156	3045821	3214630	3082588	2905545	2952530	3142294	3041352	467	488	498	582	556	494	492368	544747	541029	734	670	797
1.5667	2624180	2927516	3010944	2606028	2565008	2555474	2703934	2613714	2485765	2539604	2646266	2585486	511	482	462	677	706	675	474166	523242	520697	742	651	773
2.1334	2233833	2498856	2567905	2252686	2238819	2214361	2329770	2279050	2173044	2227807	2289144	2244784	491	463	503	739	777	711	444275	488363	485453	688	638	736
2.5667	1936109	2167717	2224238	1975260	1976194	1944656	2042297	2014553	1926600	1979144	2003467	1972026	517	531	566	790	800	760	416546	456458	451834	723	683	788
3.1334	1708561	1911446	1950197	1754644	1765044	1724706	1809116	1793268	1722468	1771702	1776406	1750381	630	582	589	855	817	790	388701	424605	421062	698	670	718
3.5667	1520246	1697121	1730262	1570882	1584922	1545294	1616214	1613747	1553555	1600511	1586969	1565388	701	674	666	877	859	817	364822	398047	392551	786	655	764
4.1334	1362236	1523366	1546843	1416104	1435086	1395873	1454785	1457684	1410828	1453620	1430364	1411990	763	700	778	878	855	835	343400	372416	369166	717	715	719
4.5667	1228649	1377608	1396743	1286044	1307359	1268213	1318062	1328154	1281262	1326236	1293750	1279489	817	787	800	886	886	837	321124	349347	345393	658	631	751
5.1334	1118841	1253996	1263606	1173969	1199842	1156942	1199696	1215038	1177077	1216910	1178054	1162255	921	873	886	916	858	809	303351	328061	325552	716	605	720
5.5667	1020310	1143193	1149596	1077098	1101267	1060064	1096685	1116986	1082662	1119360	1079492	1064830	1006	890	936	929	918	862	285614	309721	307952	675	642	736
6.1334	933747	1049842	1051255	991199	1016586	977167	1007482	1031442	1000373	1038614	989579	978086	1143	998	952	913	921	816	270081	292614	290107	677	651	729
6.5667	859893	965405	966106	915684	942820	904449	930173	953024	926897	962929	908795	904040	1152	1070	1115	901	837	787	256436	276910	274899	729	632	679
7.1334	795045	894253	890370	850009	877692	839891	858778	884403	862973	895037	843754	836635	1229	1093	1182	899	889	842	243477	263267	260621	676	659	730
7.5667	736002	827918	823942	789622	817636	784351	799898	823729	804205	835569	781460	776626	1283	1234	1246	886	877	905	232096	250154	249145	687	677	706
8.1334	686439	770321	763839	739580	764567	731241	744353	771092	753821	782665	727356	723942	1341	1255	1386	880	819	800	220768	239225	237875	695	564	727
8.5667	640821	718871	710755	691753	716050	684144	696387	724041	707836	735499	680425	676656	1427	1350	1463	869	858	841	211718	229097	227533	697	646	720
9.1334	599983	672958	667249	650987	674176	647473	652917	679743	666125	693659	636839	635589	1668	1425	1517	866	850	787	202652	218582	217426	678	654	703
9.5667	562704	633630	622890	612249	632940	608834	612842	640781	627979	656422	598881	596308	1710	1602	1625	886	837	815	194243	209425	207700	657	626	787
10.1334	531649	597976	585206	576907	600321	572789	576439	603112	594277	620482	563993	560769	1766	1697	1668	843	829	830	188038	202734	200741	707	656	711
10.5667	501708	562950	551499	544892	568256	543219	544486	572859	562855	587096	532108	532825	1974	1830	1849	840	842	813	180142	195452	193471	687	668	715
11.1334	475217	532631	523003	517739	540230	514194	516165	543668	535730	558407	504349	503905	1916	1763	1903	897	838	840	174267	187427	185908	676	620	739
11.5667	451403	504700	495090	491080	512451	487840	490065	517024	509676	534140	479644	478463	2079	2045	2001	875	836	789	168265	181168	179724	689	685	684
12.1334	428949	482623	470400	467411	489560	465094	466123	494186	486186	509875	454986	454970	2157	2067	2119	919	901	804	162883	175495	174163	676	652	716
12.5667	410172	458977	447057	446710	468300	444407	443971	470418	464669	487568	433267	433605	2341	2200	2239	847	855	759	158089	169814	168496	700	581	692
13.1334	391779	437663	426285	425778	447742	424067	423331	451103	444766	466661	414009	415160	2457	2348	2359	879	817	786	153170	165354	164085	631	644	682
13.5667	374982	418158	407546	407881	428659	405576	405829	431986	426666	447755	395985	396715	2526	2399	2419	773	768	785	149304	161216	159385	661	628	731
14.1334	360200	401360	390708	391183	412089	389038	388618	414584	410551	431267	378818	380240	2674	2516	2527	811	852	792	144314	155277	154804	686	614	721
14.5667	346277	385556	373790	376123	394233	374333	373268	398465	395287	415183	364433	365836	2774	2646	2688	863	858	753	140785	151402	150397	665	629	675
15.1334	333879	371550	360545	360813	380684	359407	358858	384560	380382	400878	350720	353076	2900	2752	2784	768	790	783	137219	147985	146503	670	629	689
15.5667	321722	358345	347820	347285	366597	345882	345735	370471	367628	387516	337812	340315	2965	2935	2919	848	815	774	133642	143529	143426	661	615	676
16.1334	311067	343463	336758	334980	352901	333306	334843	358910	354978	373158	326359	328810	3186	3004	3087	836	768	771	130568	140636	140477	709	558	745
16.5667	302667	333603	325935	324546	342377	322871	322716	346470	342186	361341	317112	318608	3266	3252	3186	783	721	734	127580	137029	136496	655	677	707
17.1334	292862	322260	318463	314235	331691	312542	312913	334978	332782	350982	306563	310790	3421	3233	3299	783	797	739	124268	134952	133989	635	604	713
17.5667	285686	314373	310091	305002	321452	302838	304078	325356	321933	339968	298774	301608	3502	3363	3406	782	774	768	121734	132009	130766	634	600	718
18.1334	278487	306152	302317	296946	312462	293769	296938	315969	314089	332358	290098	295130	3699	3485	3643	791	828	741	118810	128309	128124	663	623	695
18.5667	273200	297039	295341	288707	304038	285217	288535	308785	305444	322361	284056	288293	3763	3652	3843	738	788	706	116897	124995	125161	616	602	703
19.1334	266989	290276	290290	281134	296026	278805	281646	300566	297146	314885	277808	283213	3764	3651	3796	777	747	760	114654	122746	122660	643	617	721
19.5667	262909	284987	286190	276064	287517	272661	276374	293328	290388	307625	272775	278496	4018	3754	3925	831	769	750	111737	120726	120478	649	615	686
20.1334	257729	279005	281952	268675	281768	266512	272013	287313	284374	300826	268885	274461	4091	3901	4092	819	771	676	109085	117987	117511	613	597	693
20.5667	254798	274350	279189	264988	276965	261711	267361	281512	278525	294180	264804	272920	4114	4013	4117	806	761	748	107847	115626	114993	643	580	670
21.1334	252981	271275	276379	260459	272297	256710	263252	276263	273178	289803	261339	269789	4309	4069	4286	777	751	737	105430	113426	113141	637	601	690
21.5667	250507	267297	274067	257750	267331	252841	260936	271156	268325	283810	258831	268171	4318	4115	4424	771	718	670	103485	111907	111764	628	644	667
22.1334	247934	264288	271383	254353	263122	248365	258471	267598	264516	278953	258075	267582	4468	4417	4565	734	732	695	101862	109380	109011	685	633	671
22.5667	247011	262320	271721	251822	260051	246686	256503	263933	259543	274463	256572	266764	4570	4374	4663	755	749	673	99721	107615	106683	686	611	713
23.1334	246154	260015	268876	249693	256971	244095	255151	260095	256391	271658	255948	266421	4716	4499	4571	736	682	682	98313	105181	105015	672	644	654
23.5667	245966	259164	267161	248115	254315	243280	255256	258281	254396	268937	255309	265699	4811	4726	4855	711	732	646	96203	103277	103886	604	574	688
24.1334	245768	259176	265440	245867	252592	241406	253623	256665	252030	266724	254896	266108	4942	4695	4878	706	726	665	94545	101873	101898	630	602	657
24.5667	246165	259085	261223	246477	251062	240371	253200	254482	250287	264309	255150	264461	4863	4808	4848	676	755	700	93250	99967	99837	624	609	662
25.1334	246304	259769	256804	246256	250147	240353	252835	253863	249438	263608	252926	262705	5046	4954	5135	694	697	654	90724	98224	98103	620	597	648
25.5667	248190	259501	251275	245124	250219	239870	251895	252425	248601	263107	252690	258649	5233	5070	5140	677	720	638	89849	95920	96260	644	573	633
26.1334	246804	257612	245822	245399	249678	238882	250886	252366	247840	262625	250485	254524	5162	5222	5270	667	716	638	87738	94957	94523	633	574	644
26.5667	245248	259973	240600	243629	249717	240779	248651	253760	248533	262646	247276	249191	5357	5258	5308	729	696	681	86931	93808	93289	637	561	677
27.1334	245224	259111	238131	242412	250930	239685	246672	254458	248259	262499	243935	241145	5531	5327	5407	746	693	659	85718	91673	91065	638	564	608
27.5667	241603	258071	236447	240510	251166	239250	241624	255114	250664	265008	237075	236184	5399	5349	5508	730	671	697	84212	90124	89457	582	616	670
28.1334	238943	255932	237966	236550	251755	238848	237401	256823	250593	266759	233033	230618	5561	5486	5651	701	677	602	82781	88362	88692	603	571	652
28.5667	235009	252753	238784	231835	252431	237478	231467	256806	252921	267757	228029	229442	5881	5581	5751	669	670	599	81116	87470	87213	640	564	595
29.1334	230897	249971	241321	227221	251281	234832	226636	259252	254872	269730	225429	228195	5687	5676	5834	712	698	657	79675	85801	85564	593	581	647
29.5667	228412	246551	245540	221589	249153	231235	222625	260440	257188	272979	224382	229098	5814	5685	5733	660	684	625	79098	84413	84243	607	604	688
30.1334	227870	242936	249935	217193	247349	226857	221039	260209	258759	274463	224715	231413	5965	5722	5937	627	660	633	77684	83279	82581	625	590	619
30.5667	229203	240027	253195	215130	243826	221888	221846	259731	260147	276633	227378	234853	5923	5837	5917	666	688	625	76111	81768	81738	640	576	615
31.1334	230685	240849	257084	213780	240668	217834	222899	258659	260550	279691	229757	238710	6004	5916	6105	660	687	569	75064	80729	80751	614	611	667
31.5667	233594	242811	259921	214515	234534	215500	225834	256804	261581	279153	234355	241342	6107	5906	6216	678	676	608	74071	79263	78458	641	581	597
32.1334	238297	244836	261158	216727	229582	214531	228890	252043	260419	280215	236653	244871	6191	5958	6109	671	673	643	73548	78098	78087	614	618	637
32.5667	242486	248285	263903	219619	225027	214417	232459	247271	257307	278218	240071	246810	6042	6164	6232	637	625	644	72176	76773	76838	605	494	613
33.1334	245798	252152	265962	223241	222123	217420	234895	243346	252724	276204	242964	247827	6253	6108	6372	609	618	646	71082	75860	76113	608	576	644
33.5667	248502	256858	267191	227383	220213	220396	238139	238106	248178	270329	244783	250216	6324	6171	6374	659	641	593	70015	74909	74353	618	558	655
34.1334	251350	261287	268439	229271	220675	224082	241227	235002	242914	264872	246794	251615	6247	6313	6335	615	663	605	68997	73461	73714	598	542	639
34.5667	253869	263919	268595	231943	222703	226132	241016	232978	238297	259082	248997	252082	6503	6321	6527	621	631	586	68156	72549	72932	618	555	638
35.1334	255369	267080	269403	234601	225514	230114	244067	231789	234653	252920	250892	253171	6521	6394	6646	634	619	573	67383	71373	71216	616	516	613
35.5667	257482	270368	269977	235934	227603	233379	245686	232883	231664	248575	250523	253142	6532	6490	6642	675	648	603	66606	71159	70808	562	549	605
36.1334	259599	271781	268760	238238	231335	235624	246319	235177	232176	246754	251044	252010	6568	6262	6719	681	658	594	65326	69713	69503	602	507	596
36.5667	260283	274135	268883	240012	234083	237916	247873	237466	233551	246757	252196	252416	6689	6616	6717	636	656	597	65093	68777	68931	550	540	604
37.1334	260446	274979	271068	241515	236189	240001	247414	240920	234399	247107	251531	253581	6709	6446	6721	621	629	564	63694	67687	67599	567	571	590
37.5667	262979	276151	269306	241281	238734	239866	248108	244015	238400	248775	252598	251989	6721	6605	6882	593	583	538	63339	66692	67136	628	577	615
38.1334	261969	276760	268655	242432	239465	242341	249067	246855	239757	252069	252044	252075	6774	6622	6771	675	638	555	62483	65696	65898	583	538	597
38.5667	262195	276535	267056	241448	241811	242993	247561	247991	242997	255234	252503	250980	6683	6502	6820	615	573	571	61985	65050	65070	551	540	591
39.1334	261830	276517	266164	241580	243166	242417	248416	250281	245969	257292	250288	250301	6884	6679	6909	551	569	558	60974	64037	64286	572	524	646
39.5667	261458	277142	264934	241491	243324	243517	247568	251778	248434	258904	250208	249022	6835	6645	6869	575	615	564	60138	63746	63617	592	527	638
40.1334	260929	277331	264167	242090	244175	244041	247769	253254	249628	260769	250087	248064	6964	6606	6876	576	557	548	59322	62686	62531	562	523	587
40.5667	260334	276948	263482	240966	243963	244037	246283	254296	251380	262360	248438	246856	7041	6571	7004	579	547	512	58550	61551	62203	521	501	570
41.1334	260242	276648	262069	240797	244593	244564	245284	254953	251809	264261	248683	245490	6969	6811	7037	536	574	551	58650	60789	61193	591	593	597
41.5667	260318	275973	261585	239977	244647	243251	244900	255664	252475	264138	248280	244462	6970	6775	7219	587	565	536	57580	60656	60344	639	525	598
42.1334	258174	275243	259982	238967	244979	243345	243823	255750	253271	264662	246703	243235	6949	6876	7215	639	609	507	57158	59911	59163	603	520	582
42.5667	258496	275492	259027	239339	244325	241760	243513	255767	254743	265751	245169	243990	7058	7028	7164	597	552	517	56266	59269	59022	613	525	545
43.1334	257011	273134	256811	237595	244260	241054	243086	256261	254252	265522	244715	241030	7079	7064	7244	568	562	542	56059	58657	57847	568	536	578
43.5667	255284	273242	256085	237471	243556	240896	241975	256194	253190	266236	243339	240336	7070	6966	7365	556	590	561	55211	57633	57529	614	520	615
44.1334	254912	272164	255021	236052	242353	240514	239936	255743	253099	265664	240963	238360	7370	7136	7327	599	564	499	54619	57230	56970	570	523	598
44.5667	253646	270607	254163	234762	241422	239339	238606	255419	252325	265485	240789	237198	7155	7086	7241	576	566	505	54296	56594	56278	567	491	600
45.1334	251775	270130	251660	233558	241670	237630	237775	254781	252335	263732	240017	236345	7297	7131	7262	566	548	545	53843	55785	55891	552	522	589
45.5667	250757	269907	250448	232745	240415	237620	236327	253477	251910	264158	237779	234265	7154	7098	7273	531	530	503	53316	55246	55218	633	449	580
46.1334	249345	268341	248844	231232	239104	235817	235371	252736	250295	263921	236510	232968	7348	7065	7282	552	564	491	52962	54475	54899	573	461	593
46.5667	249186	266647	247728	230090	238870	234817	233052	252779	251042	262356	234646	231246	7298	7192	7294	546	483	508	52208	53929	53784	587	498	562
47.1334	248022	264921	246071	228881	236361	233882	233480	251595	249686	261041	233714	229355	7309	7250	7410	544	498	509	51980	53188	53577	583	491	582
47.5667	245656	264455	244089	226633	236109	231811	232011	250717	249205	260626	232238	228010	7526	7173	7300	496	536	478	51531	53397	53083	586	481	580
48.1334	244696	263093	243074	225941	234631	230911	230090	248715	247812	259705	231563	226387	7244	7276	7560	553	551	488	51525	52808	52583	536	504	571
48.5667	243792	261984	241411	224062	234088	229376	229020	249083	246797	259389	229048	225030	7306	7200	7344	521	538	531	50794	52037	51924	558	459	547
49.1334	241936	260659	239082	224344	232387	227933	227373	247750	245335	257374	228323	223689	7318	7260	7656	479	562	555	50080	51613	51533	555	492	572
49.5667	241284	259539	237640	221477	230598	227805	227026	246430	244283	256834	227139	221179	7372	7125	7666	567	527	467	49715	51457	51251	546	514	570
50.1334	239644	257949	236225	220838	229612	226004	223814	245084	243353	254243	225325	219970	7252	7239	7592	563	546	493	49710	51055	50928	543	472	587
